# Supplementary material for: Diaqua­bis­(1H-imidazole-κN 3)bis­(4-nitro­benzoato-κO 1)cadmium
Source: Acta Crystallogr Sect E Struct Rep Online. 2012 Aug 4;68(Pt 9):m1149. doi: 10.1107/S1600536812033739 (PMC3435578; doi:10.1107/S1600536812033739)
Supplement: Supplementary file 1 [file e-68-m1149-sup1.cif]

##############################################################################
#                                                                            #
# This CIF contains the data in a paper accepted for publication in          #
# Acta Crystallographica Section E. It conforms to the requirements of       #
# Notes for Authors for Acta Crystallographica Section E, and has been       #
# peer reviewed under the auspices of the IUCr Commission on Journals.       #
#                                                                            #
# Full details of the Crystallographic Information File format               #
# are given in the paper "The Crystallographic Information File (CIF):       #
# a New Standard Archive File for Crystallography" by S. R. Hall, F. H.      #
# Allen and I. D. Brown [Acta Cryst. (1991), A47, 655-685].                  #
#                                                                            #
# The current version of the core CIF dictionary is obtainable from          #
# ftp://ftp.iucr.org/pub/cif_core.dic.                                       #
#                                                                            #
# Software is freely available for graphical display of the structure(s)     #
# in this CIF. For information consult the CIF software page                 #
# http://www.iucr.org/resources/cif/software.                                #
#                                                                            #
# This file may be used for bona fide research purposes within the           #
# scientific community so long as proper attribution is given to the journal # 
# article from which it was obtained.                                        #
#                                                                            #
##############################################################################
data_global
_audit_creation_method     'form.cif (version 2.0)'
_journal_data_validation_number     ?
_journal_date_recd_electronic     2012-07-08
_journal_date_accepted     2012-07-27
_journal_name_full     'Acta Crystallographica, Section E'
_journal_year     2012
_journal_volume     68
_journal_issue      9
_journal_page_first     m1149
_journal_page_last     m1149
_journal_paper_category     QM
_journal_paper_doi     10.1107/S1600536812033739
_journal_coeditor_code     BG2473
_publ_contact_author_name     'Jian-li Lin'
_publ_contact_author_address
;
   Center of Applied Solid State Chemistry Research
   Ningbo University
   Ningbo, Zhejiang 315211, People's Republic of China
;
_publ_contact_author_email     'linjianli@nbu.edu.cn'
_publ_contact_author_fax     '86 574 87600791'
_publ_contact_author_phone     '86 574 87600791'
_publ_section_title
;\
Diaquabis(1<i>H</i>-imidazole-\k<i>N</i>^3^)bis(4-nitrobenzoato-\k<i>O</i>^1^)\
cadmium
;
loop_
    _publ_author_name
    _publ_author_footnote
    _publ_author_address
    'Yan-Li Mao' ?
;
   Center of Applied Solid State Chemistry Research
   Ningbo University
   Ningbo, Zhejiang 315211, People's Republic of China
;
    'Xiao-Ke Yu' ?
;
 Center of Applied Solid State Chemistry Research
   Ningbo University
   Ningbo, Zhejiang 315211, People's Republic of China
;
    'Jian-Li Lin' ?
;
   Center of Applied Solid State Chemistry Research
   Ningbo University
   Ningbo, Zhejiang 315211, People's Republic of China
;
data_I
_audit_creation_method     SHELXL-97
_chemical_name_systematic
;
Diaquabis(1<i>H</i>-imidazole-\k<i>N</i>^3^)bis(4-nitrobenzoato-
\k<i>O</i>^1^)cadmium
;
_chemical_name_common     ?
_chemical_formula_moiety     'C20 H18 Cd N6 O10'
_chemical_formula_sum     'C20 H18 Cd N6 O10'
_chemical_formula_iupac     '[Cd (C7 H4 N O4)2 (C3 H4 N2)2 (H2 O)2]'
_chemical_formula_weight     614.80
_chemical_melting_point     ?
_symmetry_cell_setting     triclinic
_symmetry_space_group_name_H-M     'P -1'
_symmetry_space_group_name_Hall     '-P 1'
loop_
    _symmetry_equiv_pos_as_xyz
    'x, y, z'
    '-x, -y, -z'
_cell_length_a     5.8017(12)
_cell_length_b     8.0253(16)
_cell_length_c     12.879(3)
_cell_angle_alpha     77.99(3)
_cell_angle_beta     88.42(3)
_cell_angle_gamma     85.16(3)
_cell_volume     584.4(2)
_cell_formula_units_Z     1
_cell_measurement_reflns_used     5719
_cell_measurement_theta_min     3.23
_cell_measurement_theta_max     27.48
_cell_measurement_temperature     293(2)
_exptl_crystal_description     plate
_exptl_crystal_colour     colorless
_exptl_crystal_size_max     0.330
_exptl_crystal_size_mid     0.140
_exptl_crystal_size_min     0.090
_exptl_crystal_density_diffrn     1.747
_exptl_crystal_density_meas     ?
_exptl_crystal_density_method     'not measured'
_exptl_crystal_F_000     308
_exptl_absorpt_coefficient_mu     1.003
_exptl_absorpt_correction_type     multi-scan
_exptl_absorpt_process_details     '(ABSCOR; Higashi, 1995)'
_exptl_absorpt_correction_T_min     0.989
_exptl_absorpt_correction_T_max     0.989
_exptl_special_details     ?
_diffrn_ambient_temperature     293(2)
_diffrn_radiation_type     MoK\a
_diffrn_radiation_wavelength     0.71073
_diffrn_radiation_source     'fine-focus sealed tube'
_diffrn_radiation_monochromator     graphite
_diffrn_measurement_device_type     'Rigaku R-AXIS RAPID'
_diffrn_measurement_method     '\w scans'
_diffrn_detector_area_resol_mean     .
_diffrn_reflns_number     5719
_diffrn_reflns_av_R_equivalents     0.0312
_diffrn_reflns_av_sigmaI/netI     0.0398
_diffrn_reflns_theta_min     3.23
_diffrn_reflns_theta_max     27.48
_diffrn_reflns_theta_full     25.00
_diffrn_measured_fraction_theta_max     0.976
_diffrn_measured_fraction_theta_full     0.998
_diffrn_reflns_limit_h_min     -6
_diffrn_reflns_limit_h_max     7
_diffrn_reflns_limit_k_min     -10
_diffrn_reflns_limit_k_max     10
_diffrn_reflns_limit_l_min     -16
_diffrn_reflns_limit_l_max     16
_diffrn_standards_number     .
_diffrn_standards_interval_count     .
_diffrn_standards_interval_time     .
_diffrn_standards_decay_%     .
_reflns_number_total     2627
_reflns_number_gt     2511
_reflns_threshold_expression     I>2sigma(I)
_refine_ls_structure_factor_coef     Fsqd
_refine_ls_matrix_type     full
_refine_ls_R_factor_all     0.0317
_refine_ls_R_factor_gt     0.0262
_refine_ls_wR_factor_gt     0.0597
_refine_ls_wR_factor_ref     0.0758
_refine_ls_goodness_of_fit_ref     1.235
_refine_ls_restrained_S_all     1.234
_refine_ls_number_reflns     2627
_refine_ls_number_parameters     175
_refine_ls_number_restraints     3
_refine_ls_hydrogen_treatment     mixed
_refine_ls_weighting_scheme     calc
_refine_ls_weighting_details
         'calc w=1/[\s^2^(Fo^2^)+(0.0208P)^2^+0.3927P] where P=(Fo^2^+2Fc^2^)/3'
_atom_sites_solution_hydrogens     geom
_atom_sites_solution_primary     direct
_atom_sites_solution_secondary     difmap
_refine_ls_shift/su_max     0.000
_refine_ls_shift/su_mean     0.000
_refine_diff_density_max     0.540
_refine_diff_density_min     -0.800
_refine_ls_extinction_method     none
_refine_ls_extinction_coef     ?
loop_
    _atom_type_symbol
    _atom_type_description
    _atom_type_scat_dispersion_real
    _atom_type_scat_dispersion_imag
    _atom_type_scat_source
    'C' 'C' 0.0033 0.0016
                         'International Tables Vol C Tables 4.2.6.8 and 6.1.1.4'
    'H' 'H' 0.0000 0.0000
                         'International Tables Vol C Tables 4.2.6.8 and 6.1.1.4'
    'Cd' 'Cd' -0.8075 1.2024
                         'International Tables Vol C Tables 4.2.6.8 and 6.1.1.4'
    'N' 'N' 0.0061 0.0033
                         'International Tables Vol C Tables 4.2.6.8 and 6.1.1.4'
    'O' 'O' 0.0106 0.0060
                         'International Tables Vol C Tables 4.2.6.8 and 6.1.1.4'
_computing_data_collection     'RAPID-AUTO (Rigaku, 1998)'
_computing_cell_refinement     'RAPID-AUTO (Rigaku, 1998)'
_computing_data_reduction     'CrystalStructure (Rigaku/MSC, 2004)'
_computing_structure_solution     'SHELXS97 (Sheldrick, 2008)'
_computing_structure_refinement     'SHELXL97 (Sheldrick, 2008)'
_computing_molecular_graphics     'SHELXTL (Sheldrick, 2008)'
_computing_publication_material     'SHELXL97 (Sheldrick, 2008)'
loop_
    _atom_site_type_symbol
    _atom_site_label
    _atom_site_fract_x
    _atom_site_fract_y
    _atom_site_fract_z
    _atom_site_U_iso_or_equiv
    _atom_site_adp_type
    _atom_site_calc_flag
    _atom_site_refinement_flags
    _atom_site_occupancy
    _atom_site_symmetry_multiplicity
    _atom_site_disorder_assembly
    _atom_site_disorder_group
    Cd Cd 0.5000 1.0000 0.0000 0.03040(10) Uani d S 1 2 . .
    N N1 0.4161(4) 0.7310(3) 0.07261(18) 0.0351(5) Uani d . 1 1 . .
    C C1 0.5412(6) 0.6131(4) 0.1376(3) 0.0497(8) Uani d . 1 1 . .
    H H1A 0.6844 0.6290 0.1632 0.060 Uiso calc R 1 1 . .
    C C2 0.2360(6) 0.4946(4) 0.1116(3) 0.0518(8) Uani d . 1 1 . .
    H H2A 0.1261 0.4160 0.1136 0.062 Uiso calc R 1 1 . .
    N N2 0.4388(5) 0.4676(3) 0.1627(2) 0.0500(7) Uani d . 1 1 . .
    C C3 0.2227(6) 0.6573(4) 0.0569(3) 0.0510(8) Uani d . 1 1 . .
    H H3A 0.0992 0.7108 0.0147 0.061 Uiso calc R 1 1 . .
    O O1 0.7532(3) 0.9739(3) 0.14420(15) 0.0384(5) Uani d . 1 1 . .
    O O2 0.4950(4) 1.0755(3) 0.25118(18) 0.0553(6) Uani d . 1 1 . .
    C C4 0.6746(5) 0.9881(4) 0.2347(2) 0.0336(6) Uani d . 1 1 . .
    C C5 0.8110(5) 0.8918(4) 0.3301(2) 0.0343(6) Uani d . 1 1 . .
    C C6 1.0191(5) 0.7974(4) 0.3212(2) 0.0398(7) Uani d . 1 1 . .
    H H6A 1.0781 0.7893 0.2544 0.048 Uiso calc R 1 1 . .
    C C7 1.1397(5) 0.7150(4) 0.4110(2) 0.0451(7) Uani d . 1 1 . .
    H H7A 1.2798 0.6518 0.4054 0.054 Uiso calc R 1 1 . .
    C C8 1.0480(5) 0.7285(4) 0.5088(2) 0.0421(7) Uani d . 1 1 . .
    C C9 0.8406(6) 0.8178(5) 0.5205(3) 0.0581(10) Uani d . 1 1 . .
    H H9A 0.7807 0.8235 0.5875 0.070 Uiso calc R 1 1 . .
    C C10 0.7234(6) 0.8990(5) 0.4301(3) 0.0568(9) Uani d . 1 1 . .
    H H10A 0.5821 0.9601 0.4365 0.068 Uiso calc R 1 1 . .
    N N3 1.1799(5) 0.6471(4) 0.6046(2) 0.0548(7) Uani d . 1 1 . .
    O O3 1.3619(6) 0.5690(5) 0.5945(3) 0.1018(13) Uani d . 1 1 . .
    O O4 1.1007(6) 0.6639(5) 0.6907(2) 0.0890(10) Uani d . 1 1 . .
    O O5 0.1847(3) 1.1006(3) 0.09734(16) 0.0385(5) Uani d D 1 1 . .
    H H5A 0.252(5) 1.088(4) 0.1559(14) 0.046 Uiso d D 1 1 . .
    H H5B 0.069(4) 1.043(4) 0.112(2) 0.046 Uiso d D 1 1 . .
loop_
    _atom_site_aniso_label
    _atom_site_aniso_U_11
    _atom_site_aniso_U_22
    _atom_site_aniso_U_33
    _atom_site_aniso_U_12
    _atom_site_aniso_U_13
    _atom_site_aniso_U_23
    Cd 0.03111(16) 0.02902(15) 0.02818(15) -0.00363(11) -0.00305(10) 0.00151(10)
    N1 0.0371(12) 0.0309(11) 0.0343(12) -0.0032(10) -0.0033(10) 0.0009(9)
    C1 0.0417(17) 0.0403(16) 0.060(2) -0.0052(14) -0.0155(15) 0.0081(14)
    C2 0.057(2) 0.0329(15) 0.063(2) -0.0156(15) -0.0132(17) 0.0023(14)
    N2 0.0605(17) 0.0342(13) 0.0488(16) -0.0008(13) -0.0064(13) 0.0059(11)
    C3 0.0523(19) 0.0360(15) 0.061(2) -0.0116(15) -0.0226(16) 0.0051(14)
    O1 0.0343(10) 0.0508(12) 0.0283(10) -0.0078(9) -0.0042(8) -0.0022(8)
    O2 0.0432(12) 0.0741(16) 0.0449(13) 0.0183(12) -0.0127(10) -0.0115(11)
    C4 0.0287(13) 0.0375(14) 0.0339(14) -0.0045(12) -0.0064(11) -0.0045(11)
    C5 0.0330(14) 0.0394(14) 0.0291(14) -0.0040(12) -0.0038(11) -0.0031(11)
    C6 0.0398(15) 0.0456(16) 0.0306(14) 0.0047(13) -0.0003(12) -0.0034(12)
    C7 0.0398(16) 0.0488(17) 0.0413(17) 0.0117(14) -0.0032(13) -0.0023(13)
    C8 0.0430(16) 0.0457(16) 0.0331(15) -0.0038(14) -0.0107(12) 0.0036(12)
    C9 0.052(2) 0.090(3) 0.0283(16) 0.0104(19) 0.0000(14) -0.0078(16)
    C10 0.0446(18) 0.087(3) 0.0346(17) 0.0216(18) -0.0033(14) -0.0120(16)
    N3 0.0543(18) 0.0620(18) 0.0407(16) -0.0015(15) -0.0138(13) 0.0067(13)
    O3 0.079(2) 0.147(3) 0.0583(19) 0.052(2) -0.0207(16) 0.0044(19)
    O4 0.090(2) 0.131(3) 0.0339(15) 0.017(2) -0.0135(14) 0.0035(16)
    O5 0.0283(10) 0.0424(11) 0.0415(12) -0.0039(9) -0.0024(8) -0.0005(9)
_geom_special_details
;
 All esds (except the esd in the dihedral angle between two l.s. planes)
 are estimated using the full covariance matrix.  The cell esds are taken
 into account individually in the estimation of esds in distances, angles
 and torsion angles; correlations between esds in cell parameters are only
 used when they are defined by crystal symmetry.  An approximate (isotropic)
 treatment of cell esds is used for estimating esds involving l.s. planes.
;
loop_
    _geom_bond_atom_site_label_1
    _geom_bond_atom_site_label_2
    _geom_bond_site_symmetry_2
    _geom_bond_distance
    _geom_bond_publ_flag
    Cd N1 2_675 2.254(2) ?
    Cd N1 . 2.254(2) ?
    Cd O1 2_675 2.364(2) ?
    Cd O1 . 2.364(2) ?
    Cd O5 2_675 2.370(2) ?
    Cd O5 . 2.370(2) ?
    N1 C1 . 1.308(4) ?
    N1 C3 . 1.351(4) ?
    C1 N2 . 1.330(4) ?
    C1 H1A . 0.9300 ?
    C2 N2 . 1.343(4) ?
    C2 C3 . 1.345(4) ?
    C2 H2A . 0.9300 ?
    C3 H3A . 0.9300 ?
    O1 C4 . 1.263(3) ?
    O2 C4 . 1.245(4) ?
    C4 C5 . 1.513(4) ?
    C5 C10 . 1.383(4) ?
    C5 C6 . 1.385(4) ?
    C6 C7 . 1.383(4) ?
    C6 H6A . 0.9300 ?
    C7 C8 . 1.375(4) ?
    C7 H7A . 0.9300 ?
    C8 C9 . 1.369(5) ?
    C8 N3 . 1.471(4) ?
    C9 C10 . 1.377(5) ?
    C9 H9A . 0.9300 ?
    C10 H10A . 0.9300 ?
    N3 O3 . 1.199(4) ?
    N3 O4 . 1.218(4) ?
    O5 H5A . 0.842(10) ?
    O5 H5B . 0.842(10) ?
loop_
    _geom_contact_atom_site_label_1
    _geom_contact_atom_site_label_2
    _geom_contact_distance
    _geom_contact_site_symmetry_1
    _geom_contact_site_symmetry_2
    _geom_contact_publ_flag
    Cg1 Cg1 3.6549(2) . 2_665 ?
loop_
    _geom_angle_atom_site_label_1
    _geom_angle_atom_site_label_2
    _geom_angle_atom_site_label_3
    _geom_angle_site_symmetry_1
    _geom_angle_site_symmetry_3
    _geom_angle
    _geom_angle_publ_flag
    N1 Cd N1 2_675 . 180.0 ?
    N1 Cd O1 2_675 2_675 86.19(8) ?
    N1 Cd O1 . 2_675 93.81(8) ?
    N1 Cd O1 2_675 . 93.81(8) ?
    N1 Cd O1 . . 86.19(8) ?
    O1 Cd O1 2_675 . 180.0 ?
    N1 Cd O5 2_675 2_675 88.39(8) ?
    N1 Cd O5 . 2_675 91.61(8) ?
    O1 Cd O5 2_675 2_675 91.85(7) ?
    O1 Cd O5 . 2_675 88.15(7) ?
    N1 Cd O5 2_675 . 91.61(8) ?
    N1 Cd O5 . . 88.39(8) ?
    O1 Cd O5 2_675 . 88.15(7) ?
    O1 Cd O5 . . 91.85(7) ?
    O5 Cd O5 2_675 . 180.0 ?
    C1 N1 C3 . . 105.2(2) ?
    C1 N1 Cd . . 128.3(2) ?
    C3 N1 Cd . . 126.52(19) ?
    N1 C1 N2 . . 111.8(3) ?
    N1 C1 H1A . . 124.1 ?
    N2 C1 H1A . . 124.1 ?
    N2 C2 C3 . . 106.7(3) ?
    N2 C2 H2A . . 126.6 ?
    C3 C2 H2A . . 126.6 ?
    C1 N2 C2 . . 106.7(3) ?
    C2 C3 N1 . . 109.6(3) ?
    C2 C3 H3A . . 125.2 ?
    N1 C3 H3A . . 125.2 ?
    C4 O1 Cd . . 120.39(17) ?
    O2 C4 O1 . . 125.1(3) ?
    O2 C4 C5 . . 117.7(3) ?
    O1 C4 C5 . . 117.2(2) ?
    C10 C5 C6 . . 118.9(3) ?
    C10 C5 C4 . . 118.3(3) ?
    C6 C5 C4 . . 122.8(3) ?
    C7 C6 C5 . . 120.5(3) ?
    C7 C6 H6A . . 119.8 ?
    C5 C6 H6A . . 119.8 ?
    C8 C7 C6 . . 118.5(3) ?
    C8 C7 H7A . . 120.7 ?
    C6 C7 H7A . . 120.7 ?
    C9 C8 C7 . . 122.5(3) ?
    C9 C8 N3 . . 118.7(3) ?
    C7 C8 N3 . . 118.8(3) ?
    C8 C9 C10 . . 118.0(3) ?
    C8 C9 H9A . . 121.0 ?
    C10 C9 H9A . . 121.0 ?
    C9 C10 C5 . . 121.5(3) ?
    C9 C10 H10A . . 119.2 ?
    C5 C10 H10A . . 119.2 ?
    O3 N3 O4 . . 122.8(3) ?
    O3 N3 C8 . . 118.8(3) ?
    O4 N3 C8 . . 118.4(3) ?
    Cd O5 H5A . . 98(2) ?
    Cd O5 H5B . . 120(2) ?
    H5A O5 H5B . . 104(2) ?
loop_
    _geom_hbond_atom_site_label_D
    _geom_hbond_atom_site_label_H
    _geom_hbond_atom_site_label_A
    _geom_hbond_site_symmetry_A
    _geom_hbond_distance_DH
    _geom_hbond_distance_HA
    _geom_hbond_distance_DA
    _geom_hbond_angle_DHA
    O5 H5A O2 1_555 0.840(10)
                            1.880(10)
                                    2.6790(10)
                                             159.0
    O5 H5B O1 1_455 0.840(10)
                            1.970(10)
                                    2.7850(10)
                                             164.0
    C2 H2A O5 1_545 0.93 2.58 3.2440(10)
                                       129.0
    C3 H3A O5 2_575 0.93 2.43 3.3440(10)
                                       169.0
    C10 H10A O2 1_555 0.93 2.42 2.751(4) 101.0
