# Supplementary material for: Diaqua­bis­(1H-imidazole-κN 3)bis­(4-nitro­benzoato-κO 1)cadmium
Source: Acta Crystallogr Sect E Struct Rep Online. 2012 Aug 4;68(Pt 9):m1149. doi: 10.1107/S1600536812033739 (PMC3435578; doi:10.1107/S1600536812033739)
Supplement: Supplementary file 2 [file e-68-m1149-Isup2.hkl]

# 
# h,k,l, Fc-squared, Fo-squared, sigma(Fo-squared) and status flag 
# 
data_I
_shelx_title ' tref in P1                  New: P-1' 
_shelx_refln_list_code          4 
_shelx_F_calc_maximum      143.21 
_exptl_crystal_F_000       308.00 
_reflns_d_resolution_high  0.7702 
 
loop_ 
 _symmetry_equiv_pos_as_xyz 
 'x, y, z' 
 '-x, -y, -z' 
 
_cell_length_a     5.8017 
_cell_length_b     8.0253 
_cell_length_c    12.8790 
_cell_angle_alpha  77.990 
_cell_angle_beta   88.420 
_cell_angle_gamma  85.160 
 
_shelx_F_squared_multiplier     1.000 
 
loop_ 
 _refln_index_h 
 _refln_index_k 
 _refln_index_l 
 _refln_F_squared_calc 
 _refln_F_squared_meas 
 _refln_F_squared_sigma 
 _refln_observed_status 
   2   0   0      354.88      363.85     10.49 o 
   3   0   0     2917.43     2928.55     81.92 o 
   4   0   0      902.18      909.86     38.29 o 
   5   0   0      112.99      121.13      6.24 o 
   6   0   0      227.32      222.34     10.49 o 
   7   0   0       71.72       72.19      6.35 o 
  -7   1   0       58.28       64.31      5.34 o 
  -6   1   0      186.52      187.09      5.53 o 
  -5   1   0      396.56      396.40      8.03 o 
  -4   1   0      683.96      670.42     11.66 o 
  -3   1   0     2605.24     2611.72     49.74 o 
  -2   1   0      131.00      121.43      3.30 o 
   1   1   0      556.65      539.77      9.81 o 
   2   1   0      759.05      713.02     11.52 o 
   3   1   0      206.48      175.66      3.13 o 
   4   1   0     1446.31     1439.95     22.57 o 
   5   1   0      281.31      295.70      6.28 o 
   6   1   0      377.79      362.43      9.49 o 
   7   1   0      132.41      127.56      6.44 o 
  -7   2   0       97.33      101.67      8.30 o 
  -6   2   0      199.01      206.31      7.13 o 
  -5   2   0      568.04      561.93     10.95 o 
  -4   2   0      485.43      502.16     10.01 o 
  -3   2   0     1135.46     1145.77     21.81 o 
  -2   2   0     1378.94     1319.58     25.09 o 
  -1   2   0      264.45      251.85      4.08 o 
   0   2   0     2784.72     2918.75     40.70 o 
   1   2   0    20508.61    14601.75   1815.96 o 
   2   2   0      178.14      226.55      9.68 o 
   3   2   0      309.20      299.60      6.27 o 
   4   2   0     1605.98     1568.78     33.90 o 
   5   2   0      239.66      244.57      5.89 o 
   6   2   0       59.18       70.53      3.11 o 
  -6   3   0       54.27       62.87      6.15 o 
  -5   3   0      124.91      126.18      4.37 o 
  -4   3   0       94.70       97.40      2.49 o 
  -3   3   0      469.18      452.60     20.72 o 
  -2   3   0      953.24      968.60     25.97 o 
  -1   3   0        9.63        9.57      0.91 o 
   0   3   0     2949.18     3114.80     46.79 o 
   1   3   0     4162.16     4269.68    146.96 o 
   2   3   0      349.73      347.19     14.66 o 
   3   3   0      975.91      951.83     28.99 o 
   4   3   0      771.08      738.63     18.24 o 
   5   3   0      626.23      618.43      8.89 o 
   6   3   0       93.86      101.41      3.17 o 
  -6   4   0       67.00       61.48      8.60 o 
  -5   4   0      152.71      158.81      8.72 o 
  -4   4   0      381.77      368.17     11.66 o 
  -3   4   0      245.48      236.48      9.04 o 
  -2   4   0      500.11      467.67     14.74 o 
  -1   4   0     1078.13     1059.30     35.25 o 
   0   4   0      951.86      951.77     16.68 o 
   1   4   0     1007.36      949.37     37.04 o 
   2   4   0     1515.24     1557.60     45.30 o 
   3   4   0        1.68        5.44      3.36 o 
   4   4   0      207.51      223.52     18.59 o 
   5   4   0      255.34      256.08     15.45 o 
  -6   5   0       62.06       55.49      7.65 o 
  -5   5   0       79.30       81.07      7.68 o 
  -4   5   0      135.08      122.73     12.04 o 
  -3   5   0      150.78      154.35      7.29 o 
  -2   5   0      731.52      705.39     32.78 o 
  -1   5   0      326.51      320.19     15.35 o 
   0   5   0      157.83      134.89      6.00 o 
   1   5   0     1155.49     1152.49     27.49 o 
   2   5   0      604.63      621.78     12.36 o 
   3   5   0        1.35        3.45      3.57 o 
   4   5   0      333.55      343.47     18.38 o 
   6   5   0      104.18      108.22     13.30 o 
  -5   6   0       89.42       85.09     13.23 o 
  -4   6   0      180.99      181.18     10.07 o 
  -3   6   0       72.91       72.82      6.03 o 
  -2   6   0       43.97       43.15      4.32 o 
  -1   6   0      212.07      209.87      5.20 o 
   0   6   0      420.97      417.59     15.05 o 
   1   6   0      261.10      291.91      6.30 o 
   2   6   0      175.71      179.46      3.74 o 
   3   6   0      296.28      292.48     16.38 o 
   4   6   0      172.85      181.89     14.27 o 
   5   6   0      182.64      194.59     17.26 o 
  -5   7   0       50.30       41.36      7.67 o 
  -4   7   0       28.23       28.40      7.70 o 
  -3   7   0       24.56       24.11      5.00 o 
  -2   7   0       86.72       82.89      7.21 o 
  -1   7   0      306.60      309.29     21.68 o 
   0   7   0      184.42      181.87      7.24 o 
   1   7   0      276.92      266.97      6.86 o 
   2   7   0      516.00      524.03      9.65 o 
   4   7   0       16.71        1.75      4.93 o 
  -4   8   0      102.58      100.21     10.02 o 
  -3   8   0      160.61      156.92     10.32 o 
  -2   8   0       56.40       67.69      6.39 o 
  -1   8   0      227.94      241.66     11.69 o 
   0   8   0      342.30      346.34      8.67 o 
   1   8   0      198.30      211.29      6.41 o 
   2   8   0       85.58       98.31      5.05 o 
   3   8   0       66.26       64.90     10.58 o 
   4   8   0       64.97       63.00     12.09 o 
   5   8   0       57.45        1.84      6.68 o 
  -2   9   0       11.74        9.80      7.45 o 
  -1   9   0       62.37       70.88      6.34 o 
   0   9   0      104.85      106.95      5.06 o 
   1   9   0       77.34       85.06      4.63 o 
   2   9   0       64.50       49.37     14.81 o 
   3   9   0       86.90       91.57     13.18 o 
   4   9   0       39.72       36.97     11.91 o 
   0  10   0      114.82      111.80      9.17 o 
   1  10   0       71.35       64.80      5.65 o 
  -1 -10   1       54.35       48.28      4.38 o 
   0 -10   1       34.38       43.47      7.10 o 
  -3  -9   1       60.67       71.07     12.18 o 
  -2  -9   1      125.57       99.25     18.38 o 
  -1  -9   1       85.23       82.93      4.57 o 
   0  -9   1       95.28       97.39      4.89 o 
   1  -9   1        9.74        4.18      3.92 o 
   2  -9   1       90.87       69.48     40.30 o 
  -4  -8   1       60.32       57.89     12.36 o 
  -3  -8   1       79.07       78.42     11.67 o 
  -2  -8   1      112.22      111.34      3.53 o 
  -1  -8   1      172.22      159.50      5.78 o 
   0  -8   1      115.64      109.97      6.88 o 
   1  -8   1       60.05       63.20      6.87 o 
   2  -8   1      144.65      138.89      8.64 o 
   3  -8   1       77.97       75.87      8.10 o 
   4  -8   1       99.37       97.32     15.41 o 
  -5  -7   1      115.14      164.66     18.29 o 
  -4  -7   1       45.27        1.27      4.81 o 
  -3  -7   1      144.86      130.72     13.00 o 
  -2  -7   1      647.32      617.02     11.10 o 
  -1  -7   1      645.09      659.53     12.41 o 
   0  -7   1      239.67      245.12      6.92 o 
   1  -7   1      306.03      307.19     11.41 o 
   2  -7   1      157.72      155.26     13.02 o 
   3  -7   1      218.53      209.96     10.68 o 
   4  -7   1      117.29      117.60      9.72 o 
  -6  -6   1       70.41       81.32     14.78 o 
  -5  -6   1      118.68      142.54     15.12 o 
  -4  -6   1      181.92      187.12     15.42 o 
  -3  -6   1      256.74      279.75     16.51 o 
  -2  -6   1      287.33      297.90      4.97 o 
  -1  -6   1      338.39      358.12      7.35 o 
   0  -6   1      234.50      242.07      6.15 o 
   1  -6   1      192.71      198.81      7.10 o 
   2  -6   1       80.94       89.26      5.57 o 
   3  -6   1      208.93      204.99     11.55 o 
   4  -6   1      150.30      154.90      9.70 o 
   5  -6   1       94.36      102.36     12.26 o 
  -6  -5   1       99.40      109.34     14.06 o 
  -4  -5   1      369.67      344.17     18.86 o 
  -3  -5   1      195.50      200.55     12.42 o 
  -2  -5   1     1023.66     1055.37     15.18 o 
  -1  -5   1     2077.84     2101.07     29.79 o 
   0  -5   1      424.93      440.94      7.59 o 
   1  -5   1      247.61      237.14      5.79 o 
   2  -5   1      556.51      522.14     15.69 o 
   3  -5   1      366.77      347.12     11.76 o 
   4  -5   1      263.13      264.80     19.89 o 
   5  -5   1      228.48      237.74     11.79 o 
   6  -5   1       52.27       53.51      7.81 o 
  -5  -4   1       75.21       94.47     10.34 o 
  -4  -4   1      199.29      196.04     12.61 o 
  -3  -4   1      198.52      205.26     11.31 o 
  -2  -4   1      345.67      347.24      4.53 o 
  -1  -4   1      983.55      995.04     12.55 o 
   0  -4   1     1331.36     1313.58     34.63 o 
   1  -4   1      908.71      906.30     16.18 o 
   2  -4   1     1786.09     1752.01     31.09 o 
   3  -4   1      983.84     1007.35     29.88 o 
   4  -4   1      580.04      597.66     26.66 o 
   5  -4   1      316.28      341.05     14.06 o 
   6  -4   1       83.54      101.38      8.54 o 
  -5  -3   1      268.55      276.83      3.76 o 
  -4  -3   1      938.75      924.71     32.35 o 
  -3  -3   1      871.58      889.85     28.30 o 
  -2  -3   1     2171.63     2387.90     49.59 o 
  -1  -3   1     5652.99     5732.65     97.57 o 
   0  -3   1     3265.79     3266.55     64.71 o 
   1  -3   1      136.37      140.45      3.31 o 
   2  -3   1      859.28      827.12     25.12 o 
   3  -3   1      355.06      342.99     14.21 o 
   4  -3   1      145.17      145.57      5.77 o 
   5  -3   1      122.57      128.46      4.25 o 
   6  -3   1      160.59      170.65     11.22 o 
  -6  -2   1      114.69      118.36      3.41 o 
  -5  -2   1      360.35      356.58      6.10 o 
  -4  -2   1      656.88      617.25      9.73 o 
  -3  -2   1      973.68      918.82     15.68 o 
  -2  -2   1     1848.65     1835.44     99.31 o 
  -1  -2   1     1043.96      941.02     12.05 o 
   0  -2   1     3365.92     3118.21     44.99 o 
   1  -2   1     1139.75     1053.29     39.21 o 
   2  -2   1      996.95      951.71     28.63 o 
   3  -2   1     2911.97     2766.91     82.47 o 
   4  -2   1     1068.66     1048.19     23.13 o 
   5  -2   1      312.44      306.30      8.76 o 
   6  -2   1      294.91      293.92     13.40 o 
   7  -2   1       77.15       90.11      7.43 o 
  -7  -1   1      159.63      146.02      8.66 o 
  -6  -1   1      197.14      188.57      5.74 o 
  -5  -1   1      422.84      420.89      8.21 o 
  -4  -1   1      102.78       90.86      2.81 o 
  -3  -1   1      823.20      783.98     11.29 o 
  -2  -1   1      640.61      677.00     13.44 o 
  -1  -1   1     2864.10     3052.07     68.26 o 
   0  -1   1     1404.40     1418.34     14.53 o 
   1  -1   1       87.82       93.83      2.56 o 
   2  -1   1     1063.19     1159.33     29.26 o 
   3  -1   1     1532.54     1527.56     45.71 o 
   4  -1   1      295.19      277.02      8.18 o 
   5  -1   1      239.51      244.84     11.48 o 
   6  -1   1      222.43      236.12      6.46 o 
   7  -1   1      111.18      117.12      8.66 o 
  -7   0   1      104.11       92.29      4.48 o 
  -6   0   1       59.13       64.25      3.28 o 
  -5   0   1      102.23      103.07      3.72 o 
  -4   0   1      544.22      541.70     14.41 o 
  -3   0   1      921.17      897.94     15.72 o 
  -2   0   1     1317.42     1265.15     38.27 o 
  -1   0   1     9946.45     9208.63    258.23 o 
   1   0   1     3455.81     3457.33     59.48 o 
   2   0   1      809.80      808.84     13.82 o 
   3   0   1     1960.69     2004.41     55.62 o 
   4   0   1     1543.52     1504.90     41.42 o 
   5   0   1      218.81      234.62      8.22 o 
   6   0   1       30.68       37.86      3.46 o 
   7   0   1       88.77       97.35      6.86 o 
  -7   1   1       17.45       20.78      3.18 o 
  -6   1   1      196.29      189.07      6.91 o 
  -5   1   1      243.43      252.22      7.05 o 
  -4   1   1      479.28      487.39      8.82 o 
  -3   1   1        1.22        7.28      1.71 o 
  -2   1   1     2694.80     2586.37     44.89 o 
  -1   1   1     1954.33     1924.56     28.04 o 
   1   1   1      233.76      185.07      2.66 o 
   2   1   1       31.28       32.40      1.38 o 
   3   1   1     1483.86     1498.08     30.65 o 
   4   1   1      351.26      318.23      7.33 o 
   5   1   1       80.97       79.39      2.86 o 
   6   1   1      145.65      148.51      4.54 o 
   7   1   1      140.37      134.51      5.64 o 
  -7   2   1       54.67       57.23      5.85 o 
  -6   2   1      175.32      176.43      5.54 o 
  -5   2   1       89.37      103.44      5.59 o 
  -4   2   1      194.77      200.06      4.71 o 
  -3   2   1      727.16      770.27     26.18 o 
  -2   2   1      765.14      685.80     14.00 o 
   0   2   1     6914.42     7228.48    151.03 o 
   1   2   1     1582.14     1667.04     25.16 o 
   2   2   1      141.63      142.94      3.87 o 
   3   2   1      544.18      544.85      9.88 o 
   4   2   1      843.39      834.13     27.15 o 
   5   2   1      277.60      282.32      6.51 o 
   6   2   1       83.36       94.53      3.63 o 
  -7   3   1       54.90       53.11      8.25 o 
  -6   3   1       64.65       67.84      6.87 o 
  -5   3   1      295.52      283.26     10.68 o 
  -4   3   1      161.08      171.62      8.79 o 
  -3   3   1      133.50      141.96     10.13 o 
  -2   3   1        1.16       11.49      2.54 o 
  -1   3   1     1721.42     1767.30     48.61 o 
   0   3   1      422.31      410.26      6.51 o 
   1   3   1      583.04      569.60     12.14 o 
   2   3   1      495.76      493.65     11.69 o 
   3   3   1      451.01      507.25     39.21 o 
   4   3   1     1260.91     1265.89     44.81 o 
   5   3   1      160.20      168.02      3.32 o 
   6   3   1       75.73       81.14      3.30 o 
  -6   4   1        5.13        8.80      4.49 o 
  -5   4   1      117.30      112.23      8.78 o 
  -4   4   1       37.64       37.16      4.30 o 
  -3   4   1       84.36       75.70      6.32 o 
  -2   4   1      532.98      506.96     16.11 o 
  -1   4   1     1318.20     1353.69     23.40 o 
   0   4   1     1406.58     1396.90     25.57 o 
   1   4   1     2651.54     2692.03    169.27 o 
   2   4   1       70.94       69.56      3.63 o 
   3   4   1      644.12      587.58     20.56 o 
   4   4   1      544.38      529.75     27.18 o 
   5   4   1      142.36      134.22     11.06 o 
   6   4   1       30.20       37.76      8.16 o 
  -6   5   1       63.87       57.74     11.71 o 
  -5   5   1      176.87      175.83     11.23 o 
  -4   5   1      284.45      268.38     12.62 o 
  -3   5   1      244.79      238.62      8.77 o 
  -2   5   1      519.98      531.05     18.38 o 
  -1   5   1      308.23      294.36      6.48 o 
   0   5   1      466.78      511.81     10.97 o 
   1   5   1      130.83      140.77      8.78 o 
   2   5   1       90.65       93.55      4.43 o 
   3   5   1      160.79      163.94     10.13 o 
   4   5   1      110.06      116.14     10.10 o 
   6   5   1       36.10       56.59     10.40 o 
  -5   6   1       30.56       32.99      6.30 o 
  -4   6   1      258.25      230.64     11.68 o 
  -3   6   1       91.11       83.14      9.46 o 
  -2   6   1      121.61      118.08      6.11 o 
  -1   6   1      524.54      552.32     11.20 o 
   0   6   1      808.15      824.20     17.13 o 
   1   6   1      356.95      357.42      9.68 o 
   2   6   1      403.40      408.01     11.51 o 
   3   6   1       90.96      202.66     20.04 o 
   4   6   1      600.77      552.49     26.72 o 
   5   6   1      251.79      229.69     18.56 o 
  -5   7   1       41.27       38.17      7.41 o 
  -4   7   1       92.32       96.61      9.65 o 
  -3   7   1       42.38       42.82      5.50 o 
  -2   7   1      112.06      109.24      6.44 o 
  -1   7   1      259.61      251.78     11.42 o 
   0   7   1      151.43      146.36      5.23 o 
   1   7   1      159.66      187.22      7.78 o 
   2   7   1      266.77      282.00      6.16 o 
  -4   8   1       69.34       66.34      8.38 o 
  -3   8   1      199.72      190.06     12.63 o 
  -2   8   1      164.43      170.37      9.13 o 
  -1   8   1      312.62      320.98      7.75 o 
   0   8   1      491.96      510.09     12.20 o 
   1   8   1      321.18      334.78      9.49 o 
   2   8   1       88.94       96.83      4.26 o 
   3   8   1      121.95      140.21     13.30 o 
   4   8   1       80.87       99.25     13.94 o 
  -3   9   1       69.03       75.77      8.52 o 
  -2   9   1       40.39       13.03     17.53 o 
  -1   9   1       96.24       93.81      8.09 o 
   0   9   1      106.28      106.30      4.97 o 
   1   9   1       46.91       52.42      6.18 o 
   2   9   1       54.39       62.87      3.94 o 
   3   9   1       93.38       96.34     13.36 o 
   4   9   1       61.64       71.25     13.69 o 
  -1  10   1       73.66       69.02     40.07 o 
   0  10   1       96.13       93.01      6.12 o 
   1  10   1       56.85       53.21      6.44 o 
  -3  -9   2       87.11       91.08     21.07 o 
  -2  -9   2      145.49      118.05     13.24 o 
  -1  -9   2       71.06       66.54      4.90 o 
   0  -9   2       19.47       12.73     10.07 o 
   1  -9   2      260.79      259.76     11.90 o 
   2  -9   2       58.53       34.40     26.80 o 
  -4  -8   2       81.09       90.30     14.48 o 
  -3  -8   2       97.83      109.86     13.63 o 
  -2  -8   2      238.84      221.27      6.05 o 
  -1  -8   2       28.91       30.08      2.67 o 
   0  -8   2       49.28       46.56      6.38 o 
   1  -8   2      153.96      148.70      7.85 o 
   2  -8   2      114.51      115.87      8.18 o 
   3  -8   2      101.78       91.30      8.83 o 
  -5  -7   2      110.62      105.02     16.63 o 
  -4  -7   2      144.12      137.24     15.96 o 
  -3  -7   2       76.33       84.67     11.22 o 
  -2  -7   2      610.62      600.83     11.22 o 
  -1  -7   2      680.79      703.47     15.68 o 
   0  -7   2      259.33      266.84      9.14 o 
   1  -7   2      244.54      249.00     11.35 o 
   2  -7   2     1215.49     1293.81     36.79 o 
   3  -7   2      132.78      146.10     10.58 o 
   4  -7   2       50.89       51.30      7.44 o 
  -6  -6   2       43.48        0.00      3.78 o 
  -5  -6   2      110.54      133.16     15.78 o 
  -4  -6   2      199.85      235.13     25.51 o 
  -3  -6   2      334.37      356.84     19.86 o 
  -2  -6   2      521.97      541.27     10.52 o 
  -1  -6   2      425.58      435.27      8.41 o 
   0  -6   2       20.48       26.32      2.02 o 
   1  -6   2      248.42      259.01      6.07 o 
   2  -6   2      460.63      464.68      9.36 o 
   3  -6   2       52.73       56.39      5.94 o 
   4  -6   2      150.07      166.72     10.21 o 
   5  -6   2       87.76       86.87      9.29 o 
  -6  -5   2       68.83       80.59     13.24 o 
  -5  -5   2      263.32      264.12     19.86 o 
  -4  -5   2      480.75      472.38     23.88 o 
  -3  -5   2      402.04      422.01     20.41 o 
  -2  -5   2      522.25      565.32      8.23 o 
  -1  -5   2     1435.60     1479.81     22.68 o 
   0  -5   2      494.95      475.28      8.37 o 
   1  -5   2      131.88      119.60      3.68 o 
   2  -5   2      688.61      631.98     12.05 o 
   3  -5   2     1503.01     1471.38     26.83 o 
   4  -5   2       46.30       56.95      7.23 o 
   5  -5   2       38.17       39.08      6.52 o 
   6  -5   2      118.41      131.88     13.68 o 
  -6  -4   2       95.67      155.62     22.79 o 
  -5  -4   2       83.83      106.38     11.06 o 
  -4  -4   2      166.00      165.42     12.18 o 
  -3  -4   2      289.99      322.83     10.24 o 
  -2  -4   2      395.49      420.54      5.09 o 
  -1  -4   2     1161.43     1155.38     18.05 o 
   0  -4   2      553.63      566.85     13.44 o 
   1  -4   2      306.54      317.49      6.40 o 
   2  -4   2     1488.52     1521.49     28.68 o 
   3  -4   2     1047.78     1091.07     20.29 o 
   4  -4   2      109.66      111.10      1.86 o 
   5  -4   2      285.89      312.98     20.36 o 
   6  -4   2      135.13      145.87     10.34 o 
  -7  -3   2       46.58       60.55     11.09 o 
  -6  -3   2      108.26      122.40     12.15 o 
  -5  -3   2      118.46      135.55     10.94 o 
  -4  -3   2      443.15      442.18     25.27 o 
  -3  -3   2      748.90      786.77     31.12 o 
  -2  -3   2     1345.65     1335.59     26.66 o 
  -1  -3   2     1849.00     1870.38     31.08 o 
   0  -3   2     1212.26     1121.00     26.98 o 
   1  -3   2      345.75      310.22      5.79 o 
   2  -3   2      541.65      529.08      9.66 o 
   3  -3   2     1090.99     1030.15     33.22 o 
   4  -3   2      446.74      439.18     25.91 o 
   5  -3   2        4.67        4.09      1.09 o 
   6  -3   2       24.15       30.93      5.38 o 
  -7  -2   2       56.16       59.37      9.70 o 
  -6  -2   2      174.50      170.49      4.61 o 
  -5  -2   2      155.89      162.42      4.24 o 
  -4  -2   2      536.44      565.39     12.16 o 
  -3  -2   2      744.98      758.36     16.25 o 
  -2  -2   2      650.76      653.61     14.31 o 
  -1  -2   2      907.19      864.74     10.47 o 
   0  -2   2     3297.89     3047.61     39.25 o 
   1  -2   2      153.35      133.98      5.83 o 
   2  -2   2      303.57      258.62      9.07 o 
   3  -2   2     1064.66      995.06     29.81 o 
   4  -2   2      303.26      296.13     13.66 o 
   5  -2   2       19.76       17.38      2.19 o 
   6  -2   2      165.73      173.55      8.71 o 
   7  -2   2       92.71      109.49     10.05 o 
  -7  -1   2        6.53        5.60      3.17 o 
  -6  -1   2      174.78      175.71     11.98 o 
  -5  -1   2      249.40      246.80      5.28 o 
  -4  -1   2      218.11      225.84      4.45 o 
  -3  -1   2      602.10      617.94     18.44 o 
  -2  -1   2     1012.17     1072.83     12.33 o 
  -1  -1   2      726.42      751.92     10.07 o 
   0  -1   2       88.47       90.98      1.93 o 
   1  -1   2       32.34       38.20      1.99 o 
   2  -1   2      923.15      948.45     19.27 o 
   3  -1   2      943.84      982.36     27.36 o 
   4  -1   2      577.20      540.82     18.41 o 
   5  -1   2      190.82      195.13     17.06 o 
   6  -1   2      132.04      143.88      8.93 o 
   7  -1   2       62.80       72.87     12.03 o 
  -7   0   2       25.92       28.39      2.96 o 
  -6   0   2      163.00      167.38      5.70 o 
  -5   0   2      144.57      144.93      4.49 o 
  -4   0   2       17.99       20.36      2.49 o 
  -3   0   2      625.33      659.23     20.49 o 
  -2   0   2      347.41      284.54      3.74 o 
  -1   0   2      524.26      595.96      8.84 o 
   0   0   2     2531.80     2461.66     40.28 o 
   1   0   2     5085.23     4844.53     92.32 o 
   2   0   2      162.04      140.58      3.38 o 
   3   0   2     1096.39     1038.98     18.93 o 
   4   0   2      768.49      759.08     26.51 o 
   5   0   2       49.91       56.67      3.54 o 
   6   0   2       11.13       15.07      2.46 o 
   7   0   2       67.56       83.22      8.53 o 
  -7   1   2       13.26       18.99      4.25 o 
  -6   1   2        6.03       13.79      2.19 o 
  -5   1   2      383.62      362.89     10.22 o 
  -4   1   2      191.80      182.11      5.51 o 
  -3   1   2      987.33     1038.51     19.19 o 
  -2   1   2     3160.33     3254.83     70.04 o 
  -1   1   2     5223.50     5182.68     83.13 o 
   0   1   2     1100.75     1151.31     17.68 o 
   1   1   2      394.36      334.96      5.85 o 
   2   1   2      500.65      479.02      8.13 o 
   3   1   2      925.43      868.15     15.46 o 
   4   1   2      207.18      187.43      6.98 o 
   5   1   2       56.68       58.85      3.67 o 
   6   1   2       73.41       80.09      3.54 o 
   7   1   2      113.35      118.46      5.66 o 
  -7   2   2       18.96        9.43      6.38 o 
  -6   2   2       47.00       59.80      3.94 o 
  -5   2   2      429.43      413.27     12.75 o 
  -4   2   2      230.79      229.82      5.30 o 
  -3   2   2      120.00      117.93      3.90 o 
  -2   2   2     1550.44     1720.21    122.98 o 
  -1   2   2       43.78       48.18      3.17 o 
   0   2   2     2338.05     2497.72     44.95 o 
   1   2   2     3165.14     3393.76     61.82 o 
   2   2   2     1286.41     1294.49     20.95 o 
   3   2   2      220.83      209.48      3.77 o 
   4   2   2      623.62      607.65     13.38 o 
   5   2   2      371.07      350.55     15.45 o 
   6   2   2       51.68       56.41      2.72 o 
   7   2   2       92.66       96.57      6.23 o 
  -6   3   2      104.37       92.23      7.78 o 
  -5   3   2      156.86      147.84     11.00 o 
  -4   3   2      531.48      486.07     17.75 o 
  -3   3   2       73.31       61.67      5.35 o 
  -2   3   2     2632.22     2636.10     75.12 o 
  -1   3   2     1759.88     1679.66     31.42 o 
   0   3   2      688.32      644.87     15.21 o 
   1   3   2      335.41      283.21      5.59 o 
   2   3   2      975.41      953.89     25.41 o 
   3   3   2     1028.92     1019.47     29.72 o 
   4   3   2      414.62      389.17     21.46 o 
   5   3   2      161.12      153.76      3.36 o 
   6   3   2       52.62       63.85      2.38 o 
  -6   4   2        7.84        7.78      3.83 o 
  -5   4   2       42.23       41.07      8.21 o 
  -4   4   2      425.49      380.33     15.99 o 
  -3   4   2      149.84      135.79      8.04 o 
  -2   4   2      347.99      335.89     12.42 o 
  -1   4   2     2163.03     2275.19     79.01 o 
   0   4   2     1143.08     1180.13     18.50 o 
   1   4   2       11.62       10.75      1.13 o 
   2   4   2     4043.75     3981.39    144.25 o 
   3   4   2     1187.81     1204.89     30.77 o 
   4   4   2      400.77      398.69     19.21 o 
   5   4   2      258.80      258.75     14.21 o 
   6   4   2      110.16       92.41     10.82 o 
  -6   5   2       43.36       37.58      6.49 o 
  -5   5   2      219.87      205.38     11.02 o 
  -4   5   2      271.15      258.62     20.00 o 
  -3   5   2      379.92      356.11     15.36 o 
  -2   5   2      471.55      460.56     16.90 o 
  -1   5   2     2617.09     2733.71     89.16 o 
   0   5   2      150.59      147.34      9.93 o 
   1   5   2      107.98       95.03      3.84 o 
   2   5   2      496.32      484.50     13.69 o 
   3   5   2      368.74      372.87     21.51 o 
   4   5   2      110.51      122.40     10.01 o 
  -5   6   2       62.47       47.15      6.72 o 
  -4   6   2      171.69      161.05      9.95 o 
  -3   6   2      519.65      519.57     28.39 o 
  -2   6   2      198.60      195.17     10.88 o 
  -1   6   2      550.36      556.82     14.21 o 
   0   6   2      943.82      915.00     20.37 o 
   1   6   2      422.97      433.84     15.77 o 
   2   6   2       53.86       62.61      3.26 o 
   3   6   2     1290.79     1108.54     64.24 o 
   4   6   2      368.58      352.57     19.86 o 
   5   6   2      140.14      131.50     13.48 o 
   6   6   2       76.82       72.88     12.82 o 
  -5   7   2       37.41       28.50      7.55 o 
  -4   7   2      122.05      120.43      9.75 o 
  -3   7   2       72.34       62.50      6.27 o 
  -2   7   2       77.97       81.80      8.19 o 
  -1   7   2      246.53      252.09      8.65 o 
   0   7   2      441.58      438.63     12.04 o 
   1   7   2        5.30        6.56      2.01 o 
   2   7   2      227.72      230.04      8.91 o 
   3   7   2      612.84      601.05      9.47 o 
   5   7   2       63.20       87.49     13.15 o 
  -4   8   2       68.23       57.23      9.86 o 
  -3   8   2      126.73      134.89     11.71 o 
  -2   8   2      250.06      238.91     22.96 o 
  -1   8   2      181.50      168.93      8.52 o 
   0   8   2      409.03      410.82     12.69 o 
   1   8   2      313.99      292.61     12.85 o 
   2   8   2      164.74      168.17      5.73 o 
   3   8   2       78.27       72.52      4.43 o 
  -3   9   2       81.11       73.09      8.56 o 
  -2   9   2       79.35       72.13      7.44 o 
  -1   9   2       71.35       66.72      4.60 o 
   0   9   2      112.53      103.30      4.90 o 
   1   9   2       70.41       68.98      5.51 o 
   2   9   2       15.50       14.37      2.82 o 
   3   9   2      117.54      116.11     13.48 o 
   4   9   2      138.94      129.54     16.38 o 
  -1  10   2       46.46       23.78     20.38 o 
   0  10   2       46.82       43.64      4.56 o 
   1  10   2       63.89       59.34      5.06 o 
  -3  -9   3      111.08      122.43     23.85 o 
  -2  -9   3       70.71       65.99     10.94 o 
  -1  -9   3       41.66       44.80      3.63 o 
   0  -9   3      165.80      203.41     14.92 o 
   1  -9   3       90.30      109.62     10.38 o 
   2  -9   3       98.12      110.31     11.47 o 
  -4  -8   3       61.15       61.31     20.77 o 
  -3  -8   3      135.17      145.56     15.72 o 
  -2  -8   3       71.91       93.77      4.83 o 
  -1  -8   3      106.01      120.58      5.20 o 
   0  -8   3       42.30       45.57      5.21 o 
   1  -8   3      200.91      211.05     10.69 o 
   2  -8   3      121.15      140.64      9.58 o 
   3  -8   3       35.96       37.15      6.75 o 
  -5  -7   3      124.04      141.36     18.50 o 
  -4  -7   3       74.03       90.69     13.85 o 
  -3  -7   3       89.25       92.26     12.12 o 
  -2  -7   3      284.08      306.18      8.05 o 
  -1  -7   3      294.32      311.09      6.84 o 
   0  -7   3      188.31      226.36      8.42 o 
   1  -7   3      740.52      849.40     17.56 o 
   2  -7   3      169.92      186.77      5.62 o 
   3  -7   3      195.76      208.33     16.32 o 
   4  -7   3       75.40       88.65      9.36 o 
  -6  -6   3       90.64      106.29     17.20 o 
  -5  -6   3       68.79       -0.24      7.04 o 
  -4  -6   3      189.09      202.15     25.64 o 
  -3  -6   3      316.78      347.71     20.13 o 
  -2  -6   3      546.35      573.67      9.73 o 
  -1  -6   3       61.90       74.40      2.76 o 
   0  -6   3      359.13      344.34      9.79 o 
   1  -6   3      379.23      365.92     13.35 o 
   2  -6   3      331.44      332.66      9.24 o 
   3  -6   3       67.40       64.41      2.84 o 
   4  -6   3       18.19       22.66      6.56 o 
   5  -6   3      134.76      156.70     12.06 o 
  -6  -5   3       48.61       -0.12      6.71 o 
  -5  -5   3      168.62      180.56     16.66 o 
  -4  -5   3      518.06      547.89     27.42 o 
  -3  -5   3      117.54      125.69      8.25 o 
  -2  -5   3      183.70      217.63      3.75 o 
  -1  -5   3      593.81      617.11     11.73 o 
   0  -5   3      298.54      311.76      8.04 o 
   1  -5   3       84.45       90.35      5.10 o 
   2  -5   3     1002.13      995.44     19.77 o 
   3  -5   3        2.09        2.00      1.23 o 
   4  -5   3       86.77       85.92      1.94 o 
   5  -5   3      104.98      134.05     10.06 o 
  -6  -4   3      104.45      105.20     13.69 o 
  -5  -4   3      195.38      203.72     15.90 o 
  -4  -4   3      190.09      209.62     14.24 o 
  -3  -4   3      404.93      421.17     12.70 o 
  -2  -4   3      499.75      519.11      8.36 o 
  -1  -4   3      296.98      295.66      8.69 o 
   0  -4   3       11.27       13.17      1.47 o 
   1  -4   3     1059.05     1071.77     22.51 o 
   2  -4   3      986.58     1044.73     29.32 o 
   3  -4   3      223.47      230.14      5.39 o 
   4  -4   3      137.51      138.40      3.70 o 
   5  -4   3      104.45      108.60      4.47 o 
   6  -4   3      181.36      216.75     20.53 o 
  -7  -3   3       39.34       -1.03      4.93 o 
  -6  -3   3       78.34       88.91     11.31 o 
  -5  -3   3       37.22       48.49      8.16 o 
  -4  -3   3      119.87      134.03      6.97 o 
  -3  -3   3      728.70      746.72     18.19 o 
  -2  -3   3       99.36       94.33      2.49 o 
  -1  -3   3      372.44      366.38      4.82 o 
   0  -3   3     2233.60     2132.11     32.47 o 
   1  -3   3     1046.58     1048.83     18.38 o 
   2  -3   3      731.21      690.73     21.61 o 
   3  -3   3     1327.15     1225.71     39.66 o 
   4  -3   3       69.56       78.30     13.60 o 
   5  -3   3       68.74       74.04      6.77 o 
   6  -3   3      144.69      190.93     21.30 o 
  -7  -2   3       49.00       60.52     10.13 o 
  -6  -2   3      258.05      243.33      5.42 o 
  -5  -2   3      193.56      204.07      4.50 o 
  -4  -2   3      445.22      503.50     13.01 o 
  -3  -2   3     1686.30     1859.36     35.37 o 
  -2  -2   3     1199.71     1257.90     15.27 o 
  -1  -2   3      800.94      825.84      9.90 o 
   0  -2   3      130.93      126.13      2.59 o 
   1  -2   3       17.22       36.19      7.01 o 
   2  -2   3      656.62      652.45     14.21 o 
   3  -2   3      260.94      252.75     11.12 o 
   4  -2   3        3.22        5.50      3.81 o 
   5  -2   3      113.35      125.18     10.49 o 
   6  -2   3      104.05      111.63     12.63 o 
   7  -2   3       97.06      124.56     14.81 o 
  -7  -1   3       27.21        0.45      3.20 o 
  -6  -1   3      234.24      224.87      6.42 o 
  -5  -1   3      307.11      288.84      5.94 o 
  -4  -1   3      197.95      218.10      7.88 o 
  -3  -1   3      319.77      329.16      4.70 o 
  -2  -1   3     1987.87     1976.52     38.07 o 
  -1  -1   3      111.95      125.27      2.59 o 
   0  -1   3      432.45      396.52      6.89 o 
   1  -1   3     3739.44     3352.72     64.48 o 
   2  -1   3     1789.44     1779.00     32.78 o 
   3  -1   3     1393.66     1432.10     39.72 o 
   4  -1   3      612.74      591.39     25.39 o 
   5  -1   3        1.17        0.42      2.48 o 
   6  -1   3      260.44      252.62      9.22 o 
   7  -1   3      186.57      202.75     26.68 o 
  -7   0   3       52.00       51.52      4.88 o 
  -6   0   3      223.50      232.92      6.39 o 
  -5   0   3      294.10      276.77      7.21 o 
  -4   0   3       66.51       69.58      5.38 o 
  -3   0   3      496.06      531.75      7.28 o 
  -2   0   3     2971.22     2918.11     38.69 o 
  -1   0   3       16.08       23.55      2.83 o 
   0   0   3      486.49      461.47      7.97 o 
   1   0   3     1303.54     1225.35     21.56 o 
   2   0   3      443.51      371.83      7.00 o 
   3   0   3      730.35      677.95     12.96 o 
   4   0   3      458.36      454.51     15.39 o 
   5   0   3       95.29       99.03      7.44 o 
   6   0   3      196.85      194.53     11.20 o 
   7   0   3       95.09      115.75     10.72 o 
  -7   1   3        3.52        7.33      2.32 o 
  -6   1   3      143.70      144.81      4.98 o 
  -5   1   3      589.38      572.91     14.37 o 
  -4   1   3      555.79      580.88     12.23 o 
  -3   1   3      780.20      828.21     24.43 o 
  -2   1   3     2373.67     2616.26     40.66 o 
  -1   1   3     7431.87     7225.15    158.39 o 
   0   1   3     2584.02     2819.03     54.13 o 
   1   1   3     2675.16     2708.13     48.37 o 
   2   1   3     5251.79     5326.44    109.42 o 
   3   1   3     1319.61     1364.02     25.38 o 
   4   1   3      459.08      482.42     10.03 o 
   5   1   3       88.92       94.15      6.56 o 
   6   1   3       33.83       38.48      3.89 o 
   7   1   3      135.93      149.45     18.61 o 
  -7   2   3       31.88       12.40     11.91 o 
  -6   2   3      168.17      165.94      5.79 o 
  -5   2   3      389.52      415.22     11.00 o 
  -4   2   3      298.68      289.93      6.65 o 
  -3   2   3      386.02      469.63     37.15 o 
  -2   2   3     1797.65     1914.01     28.62 o 
  -1   2   3     2126.64     2119.41     40.40 o 
   0   2   3       21.22       18.19      2.08 o 
   1   2   3     2423.51     2522.92     45.32 o 
   2   2   3     1378.72     1322.96     21.87 o 
   3   2   3      340.25      290.72      5.46 o 
   4   2   3      361.02      350.44      7.83 o 
   5   2   3      443.69      401.45     11.58 o 
   6   2   3      186.89      188.51      9.83 o 
   7   2   3      186.28      181.06      8.33 o 
  -6   3   3       60.37       63.76      6.03 o 
  -5   3   3      643.16      606.33     23.55 o 
  -4   3   3      804.73      754.79     25.76 o 
  -3   3   3      693.59      751.73     23.67 o 
  -2   3   3     1106.07     1135.53     16.36 o 
  -1   3   3     1987.59     2028.59     39.82 o 
   0   3   3      863.44      865.92     17.28 o 
   1   3   3      992.72     1003.80     17.41 o 
   2   3   3     1608.33     1629.32     28.47 o 
   3   3   3     1323.17     1351.14     24.26 o 
   4   3   3      338.68      356.33      9.01 o 
   5   3   3      208.95      217.57      9.31 o 
   6   3   3      104.24      113.31      3.88 o 
  -6   4   3       47.85       55.34      6.43 o 
  -5   4   3      217.70      186.66     16.60 o 
  -4   4   3      189.14      182.89     11.00 o 
  -3   4   3      110.03       94.83      7.41 o 
  -2   4   3      516.50      568.99     23.67 o 
  -1   4   3     1172.30     1186.61     25.67 o 
   0   4   3     1142.91     1159.25     40.36 o 
   1   4   3     1969.35     2042.47     38.26 o 
   2   4   3     2375.36     2649.35     51.50 o 
   3   4   3     1112.55     1178.32     20.15 o 
   4   4   3      318.98      327.25     15.68 o 
   5   4   3      310.26      312.57     12.42 o 
   6   4   3      164.84      163.94     13.09 o 
  -6   5   3       35.41       31.90      6.25 o 
  -5   5   3       80.38       91.20      7.63 o 
  -4   5   3      541.44      501.73     21.49 o 
  -3   5   3      312.84      298.49     14.36 o 
  -2   5   3      825.33      872.23     28.78 o 
  -1   5   3     1003.01      987.71     20.39 o 
   0   5   3      643.36      623.54     11.11 o 
   1   5   3      194.00      175.11      4.51 o 
   2   5   3      954.22      904.73     36.17 o 
   3   5   3      398.84      376.99      9.92 o 
   4   5   3       32.70       38.59      1.46 o 
   5   5   3       57.32       53.14      8.19 o 
  -5   6   3       74.90       71.82      9.00 o 
  -4   6   3      293.72      270.92     23.76 o 
  -3   6   3      201.04      209.80     19.47 o 
  -2   6   3      149.43      151.39     10.25 o 
  -1   6   3      362.95      367.07      8.63 o 
   0   6   3      300.36      293.06     19.44 o 
   1   6   3      227.88      208.87     10.03 o 
   2   6   3      784.03      696.40     11.56 o 
   3   6   3      260.85      254.96     12.53 o 
   4   6   3      187.17      172.01     12.76 o 
   6   6   3      109.46      106.74     14.24 o 
  -5   7   3       57.27       51.86      9.58 o 
  -4   7   3       62.80       62.97      7.34 o 
  -3   7   3      139.02      128.90     11.58 o 
  -2   7   3       46.15       46.55      7.01 o 
  -1   7   3      347.37      339.43      8.16 o 
   0   7   3      133.42      125.73      5.10 o 
   1   7   3      106.19       97.13      4.65 o 
   2   7   3      224.65      272.56     57.21 o 
   3   7   3      588.47      556.60     15.57 o 
   5   7   3       17.54       -0.70      4.32 o 
  -4   8   3       20.97       21.62      7.48 o 
  -3   8   3      130.01      109.71      9.69 o 
  -2   8   3       53.35       49.70     13.09 o 
  -1   8   3       83.49       80.18      3.86 o 
   0   8   3      179.87      175.49      6.62 o 
   1   8   3      209.07      196.46      7.33 o 
   2   8   3      154.82      147.83      7.19 o 
   3   8   3      279.99      226.39      6.00 o 
  -3   9   3       65.13       60.58      9.76 o 
  -2   9   3       90.79       89.11      7.92 o 
  -1   9   3       81.74       73.73      4.66 o 
   0   9   3      173.60      160.51      7.07 o 
   1   9   3       36.33       35.46      5.29 o 
   2   9   3       60.27       57.92      5.41 o 
  -1  10   3        9.79        6.33      5.71 o 
   0  10   3       36.88       35.53     12.43 o 
   1  10   3       49.90       48.53      4.76 o 
   2  10   3       51.45       52.90      9.64 o 
  -2  -9   4       93.06       86.40     12.09 o 
  -1  -9   4       85.98       87.54      8.15 o 
   0  -9   4       72.70       81.29      7.43 o 
   1  -9   4      105.73      116.16     10.22 o 
  -4  -8   4       90.90      102.93     16.08 o 
  -3  -8   4       53.40       65.09     12.03 o 
  -2  -8   4      110.65      106.44      3.84 o 
  -1  -8   4       89.70       98.96      4.41 o 
   0  -8   4      143.93      173.17      6.10 o 
   1  -8   4       83.26       92.17      5.10 o 
   2  -8   4      106.37      118.57     17.67 o 
   3  -8   4       44.14       55.75      7.78 o 
  -5  -7   4       40.36       40.45     13.06 o 
  -4  -7   4      135.80      130.96     16.17 o 
  -3  -7   4       75.64       77.87     11.70 o 
  -2  -7   4       27.38       34.48      2.95 o 
  -1  -7   4      246.57      258.64      7.19 o 
   0  -7   4      256.47      263.35     10.03 o 
   1  -7   4       60.84       57.33      3.88 o 
   2  -7   4      262.32      260.04      9.92 o 
   3  -7   4       94.78      121.23     13.80 o 
   4  -7   4       44.42       52.47      9.40 o 
  -5  -6   4       66.16       -0.21      4.59 o 
  -4  -6   4       79.50       96.07     20.50 o 
  -3  -6   4      401.32      398.29     14.55 o 
  -2  -6   4      293.82      304.01      5.96 o 
  -1  -6   4      674.36      642.79     12.67 o 
   0  -6   4      346.89      328.87      8.98 o 
   1  -6   4      540.42      532.99     14.19 o 
   2  -6   4      212.55      202.33      6.10 o 
   3  -6   4       48.52       46.40      3.28 o 
   4  -6   4       29.55       13.69     12.85 o 
   5  -6   4       50.95       58.23      8.98 o 
  -6  -5   4      152.31      162.31     19.17 o 
  -5  -5   4       52.75       -0.06      3.66 o 
  -4  -5   4      185.35      196.93     10.59 o 
  -3  -5   4      442.70      449.93     16.62 o 
  -2  -5   4       52.95       62.06      2.56 o 
  -1  -5   4       72.24       75.97      3.40 o 
   0  -5   4      552.95      554.31     13.53 o 
   1  -5   4      244.26      248.87      7.99 o 
   2  -5   4       19.65       19.83      2.99 o 
   3  -5   4      492.11      525.35     11.54 o 
   4  -5   4      135.05      158.61      8.98 o 
   5  -5   4       72.64       44.11     38.54 o 
  -6  -4   4      320.97      304.15     22.61 o 
  -5  -4   4      129.22      131.53     13.82 o 
  -4  -4   4      241.96      257.44     10.86 o 
  -3  -4   4      400.30      412.04     14.81 o 
  -2  -4   4      779.13      836.92     12.74 o 
  -1  -4   4      178.91      177.31      3.85 o 
   0  -4   4     1859.73     1880.58     47.52 o 
   1  -4   4      464.30      452.42     14.00 o 
   2  -4   4      536.45      521.73     19.97 o 
   3  -4   4      246.80      253.77      7.75 o 
   4  -4   4       46.99       52.21      8.95 o 
   5  -4   4      142.88      142.75     14.18 o 
   6  -4   4       74.09       90.38     12.15 o 
  -6  -3   4       90.81      109.71     12.79 o 
  -5  -3   4      117.13      133.62     12.39 o 
  -4  -3   4       52.72       58.81      2.88 o 
  -3  -3   4      320.79      314.57      5.60 o 
  -2  -3   4      772.24      800.32     12.51 o 
  -1  -3   4      240.46      238.13      3.94 o 
   0  -3   4     1485.68     1478.84     22.78 o 
   1  -3   4     2194.76     2232.94     37.97 o 
   2  -3   4      951.90     1022.45     44.30 o 
   3  -3   4       16.06       21.46      8.68 o 
   4  -3   4     1393.96     1456.04     60.37 o 
   5  -3   4      262.22      274.64     17.41 o 
   6  -3   4       89.78       95.44     18.56 o 
  -7  -2   4       58.17       61.19     10.76 o 
  -6  -2   4      198.01      200.26      5.21 o 
  -5  -2   4      511.44      539.89     12.29 o 
  -4  -2   4      270.40      306.96      7.02 o 
  -3  -2   4     1367.11     1463.94     20.25 o 
  -2  -2   4     1676.29     1740.99     22.55 o 
  -1  -2   4      917.17      959.71     11.98 o 
   0  -2   4      499.60      469.36      7.06 o 
   1  -2   4     6100.48     6044.71    132.77 o 
   2  -2   4      144.21      130.33      5.49 o 
   3  -2   4       76.87       79.41      4.84 o 
   4  -2   4      262.23      282.62     14.54 o 
   5  -2   4       52.67       60.10      8.37 o 
   6  -2   4      136.91      130.84      7.43 o 
  -7  -1   4       49.30       47.82      8.49 o 
  -6  -1   4      176.73      161.51      5.31 o 
  -5  -1   4      349.09      344.21      9.90 o 
  -4  -1   4      387.30      421.14      9.72 o 
  -3  -1   4      783.04      838.57     13.38 o 
  -2  -1   4     1585.64     1569.19     20.30 o 
  -1  -1   4     2567.53     2504.04     37.71 o 
   0  -1   4     2437.55     2287.17     41.20 o 
   1  -1   4     3221.74     3022.94     57.61 o 
   2  -1   4     1474.82     1380.60     27.10 o 
   3  -1   4      966.99      963.62     19.83 o 
   4  -1   4       94.21       97.79      7.86 o 
   5  -1   4     1375.66     1385.69     48.01 o 
   6  -1   4      270.99      255.69     19.94 o 
   7  -1   4       80.08      104.68     17.88 o 
  -7   0   4       78.47       80.02      4.82 o 
  -6   0   4      267.14      249.03      7.16 o 
  -5   0   4      305.20      295.87     11.90 o 
  -4   0   4      354.33      368.69     10.80 o 
  -3   0   4      627.35      668.11     10.53 o 
  -2   0   4     1400.04     1457.35     19.22 o 
  -1   0   4      153.72      169.53      6.78 o 
   0   0   4        2.45        3.86      1.66 o 
   1   0   4     3281.65     3240.75     61.67 o 
   2   0   4     6003.01     6074.33    130.67 o 
   3   0   4       53.77       42.99      3.34 o 
   4   0   4      398.02      391.79      9.88 o 
   5   0   4      954.89      973.92     33.19 o 
   6   0   4      136.53      135.05     10.02 o 
   7   0   4      101.95      128.47     26.60 o 
  -7   1   4       71.69       72.38      4.46 o 
  -6   1   4       96.26       95.31      4.76 o 
  -5   1   4      180.97      178.77      8.37 o 
  -4   1   4      384.79      404.18     12.14 o 
  -3   1   4      462.52      478.81      9.83 o 
  -2   1   4     2437.33     2572.14     41.04 o 
  -1   1   4     3735.10     3880.07     78.43 o 
   0   1   4     6118.49     6516.28    140.09 o 
   1   1   4     5781.60     5988.62    140.63 o 
   2   1   4     2662.71     2758.35     53.21 o 
   3   1   4      763.58      766.27     14.45 o 
   4   1   4      454.65      477.81     10.56 o 
   5   1   4       74.54       76.88      6.11 o 
   6   1   4      379.73      347.80     20.95 o 
   7   1   4       60.02       85.72     14.39 o 
  -7   2   4       44.55       43.35      7.06 o 
  -6   2   4      115.90      105.86      7.68 o 
  -5   2   4      358.23      339.58     14.84 o 
  -4   2   4      341.48      329.66     13.51 o 
  -3   2   4      616.15      645.46     31.84 o 
  -2   2   4     2520.60     2582.47     41.52 o 
  -1   2   4     1021.99     1013.06     19.82 o 
   0   2   4       79.40       63.53      3.32 o 
   1   2   4      695.52      672.49     19.68 o 
   2   2   4     2580.23     2532.85     48.08 o 
   3   2   4      638.95      583.06     14.48 o 
   4   2   4       14.76       13.96      2.07 o 
   5   2   4      475.20      460.56     15.18 o 
   6   2   4      563.54      528.38     24.82 o 
   7   2   4       42.62       53.37     10.19 o 
  -6   3   4      166.27      149.08     11.56 o 
  -5   3   4      155.87      159.55     10.73 o 
  -4   3   4      194.32      210.64     16.32 o 
  -3   3   4      292.09      316.83     17.89 o 
  -2   3   4      258.70      273.19      5.49 o 
  -1   3   4     1401.71     1531.44     30.66 o 
   0   3   4      506.41      563.66     14.22 o 
   1   3   4     1124.81     1158.35     21.19 o 
   2   3   4     1572.09     1698.35     30.83 o 
   3   3   4      389.59      416.53      7.87 o 
   4   3   4      195.63      197.74      5.21 o 
   5   3   4      303.01      298.69     17.58 o 
   6   3   4      135.91      128.21      7.11 o 
  -6   4   4       75.68       62.05      6.85 o 
  -5   4   4       66.58       54.32     12.55 o 
  -4   4   4      164.87      174.10     11.25 o 
  -3   4   4      179.79      166.36     14.90 o 
  -2   4   4      250.48      242.72      4.52 o 
  -1   4   4     1042.36     1079.07     23.13 o 
   0   4   4      310.41      307.81      7.69 o 
   1   4   4      471.15      467.50      9.83 o 
   2   4   4      978.20     1044.96     20.32 o 
   3   4   4      826.43      849.07     16.86 o 
   4   4   4      155.46      171.43      5.21 o 
   5   4   4      150.58      151.16     10.75 o 
   6   4   4      238.11      244.04     11.15 o 
  -6   5   4       45.19       44.17      7.92 o 
  -5   5   4      100.44       98.64     16.14 o 
  -4   5   4       51.38       53.57      8.04 o 
  -3   5   4       96.70       97.73     13.91 o 
  -2   5   4      195.12      179.45      7.93 o 
  -1   5   4      677.48      664.16     16.28 o 
   0   5   4      809.46      849.23     20.28 o 
   1   5   4      445.05      453.12     11.20 o 
   2   5   4      602.78      591.77     11.74 o 
   3   5   4      447.04      462.42     11.99 o 
   4   5   4       45.49       56.15      1.86 o 
   5   5   4       60.51       66.42      3.90 o 
  -5   6   4       65.85       51.58      8.63 o 
  -4   6   4       44.81       38.97     13.18 o 
  -3   6   4      222.24      222.98     20.65 o 
  -2   6   4      229.77      218.32     12.45 o 
  -1   6   4       62.78       60.49      3.73 o 
   0   6   4      268.11      279.42      7.02 o 
   1   6   4      201.88      201.33      7.49 o 
   2   6   4       94.81       95.74      3.16 o 
   3   6   4       91.22       96.84      4.00 o 
   4   6   4       73.31       78.68      2.55 o 
  -5   7   4       49.19       41.18      7.45 o 
  -4   7   4       98.69       80.05     11.12 o 
  -3   7   4       35.92       38.18      7.98 o 
  -2   7   4       80.36       85.19      8.89 o 
  -1   7   4      129.58      130.94      4.54 o 
   0   7   4      378.31      371.96     15.77 o 
   1   7   4      162.09      155.99      7.23 o 
   2   7   4      223.98      215.24      6.96 o 
   3   7   4      274.69      247.51     12.56 o 
   4   7   4      161.07      150.20      4.08 o 
  -4   8   4        9.89        9.70      4.98 o 
  -3   8   4        9.73       12.61      6.50 o 
  -2   8   4       92.97      107.71     16.08 o 
  -1   8   4       63.99       67.37      3.58 o 
   0   8   4       33.25       35.77      3.54 o 
   1   8   4      246.67      249.48     10.49 o 
   2   8   4      259.32      264.63     10.85 o 
   3   8   4       34.81       43.05      3.26 o 
   5   8   4       63.51       80.32     13.48 o 
  -3   9   4       85.64       73.87     10.36 o 
  -2   9   4       76.51       77.18     11.06 o 
  -1   9   4      144.10      153.54     18.44 o 
   0   9   4      127.61      137.19      9.59 o 
   1   9   4      190.97      192.35      8.06 o 
   2   9   4       52.08       57.13      4.60 o 
  -1  10   4       45.43       34.97     24.67 o 
   0  10   4       25.37       16.06      6.19 o 
   1  10   4       38.08       28.88      5.01 o 
   2  10   4       77.07       76.78     10.76 o 
  -1  -9   5       88.00       83.08     10.34 o 
   0  -9   5       58.33       62.56      8.99 o 
  -3  -8   5       58.64       38.45     16.05 o 
  -2  -8   5       83.34       77.06      7.51 o 
  -1  -8   5      173.57      186.32     10.20 o 
   0  -8   5      121.94      133.65      5.73 o 
   1  -8   5       80.40       81.20      5.40 o 
   2  -8   5       93.17      105.11      9.49 o 
  -4  -7   5      138.23      122.92     16.57 o 
  -3  -7   5       67.17       71.83      7.18 o 
  -2  -7   5       65.49       68.74      3.09 o 
  -1  -7   5      152.72      125.78      5.81 o 
   0  -7   5      164.48      153.52      6.67 o 
   1  -7   5       67.34       68.82      5.71 o 
   2  -7   5       92.13       93.83      4.92 o 
   3  -7   5       72.55       71.80     11.91 o 
   4  -7   5       48.54       49.92      8.78 o 
  -5  -6   5       22.08        0.03      3.75 o 
  -4  -6   5      167.21      151.74     10.22 o 
  -3  -6   5      282.82      277.99     12.37 o 
  -2  -6   5      432.85      410.11      9.55 o 
  -1  -6   5      498.74      495.30     12.46 o 
   0  -6   5      680.41      688.81     23.22 o 
   1  -6   5      403.94      389.62     12.15 o 
   2  -6   5      342.42      331.67      9.20 o 
   3  -6   5      172.64      165.10      5.53 o 
   4  -6   5      127.97      129.35     14.93 o 
  -6  -5   5       36.03       -0.09      4.29 o 
  -5  -5   5       32.26       -0.03      3.45 o 
  -4  -5   5      327.45      339.29     16.81 o 
  -3  -5   5      476.56      458.99      9.19 o 
  -2  -5   5       70.90       76.03      3.16 o 
  -1  -5   5      272.45      277.07      8.85 o 
   0  -5   5      655.83      617.20     14.25 o 
   1  -5   5      217.71      222.25      6.86 o 
   2  -5   5      101.37      104.40      4.39 o 
   3  -5   5      175.15      195.06      6.07 o 
   4  -5   5      181.53      199.12      7.56 o 
   5  -5   5       97.51       98.61     21.43 o 
  -6  -4   5      131.11      132.98     16.17 o 
  -5  -4   5      176.43      199.16     17.14 o 
  -4  -4   5      158.15      176.11      9.50 o 
  -3  -4   5      873.72      870.96     11.70 o 
  -2  -4   5      642.43      660.13      9.99 o 
  -1  -4   5      995.90      999.19     16.77 o 
   0  -4   5      476.54      445.77      8.36 o 
   1  -4   5      610.62      574.65     14.52 o 
   2  -4   5      339.64      332.36      7.81 o 
   3  -4   5      436.86      466.25     11.13 o 
   4  -4   5      246.82      246.59     16.54 o 
   5  -4   5      196.78      207.23     24.82 o 
   6  -4   5      137.02      129.42     15.93 o 
  -6  -3   5      261.28      257.86     19.62 o 
  -5  -3   5        3.38        2.91      0.85 o 
  -4  -3   5       88.30       93.10      6.56 o 
  -3  -3   5      963.14      968.82     13.54 o 
  -2  -3   5      341.69      330.65      5.60 o 
  -1  -3   5       96.41      106.12      2.99 o 
   0  -3   5     1894.19     1947.10     32.22 o 
   1  -3   5     2510.52     2516.23     42.37 o 
   2  -3   5      411.47      445.69     11.56 o 
   3  -3   5     1273.23     1363.34     48.84 o 
   4  -3   5      610.03      620.05     34.58 o 
   5  -3   5      273.96      283.92     17.96 o 
   6  -3   5       91.82       98.10     12.58 o 
  -6  -2   5      208.40      212.70     15.78 o 
  -5  -2   5       64.83       71.70      4.08 o 
  -4  -2   5      271.63      297.58      5.14 o 
  -3  -2   5      768.36      775.89     11.43 o 
  -2  -2   5     2875.32     3029.85     43.21 o 
  -1  -2   5     1126.88     1046.64     15.96 o 
   0  -2   5     3476.45     3421.33     56.43 o 
   1  -2   5      532.91      440.52      9.42 o 
   2  -2   5      387.77      355.92     10.23 o 
   3  -2   5      222.30      216.45      7.58 o 
   4  -2   5      342.44      368.63     17.38 o 
   5  -2   5      176.15      176.60     13.03 o 
   6  -2   5       74.11       86.10     16.69 o 
  -7  -1   5       66.61       77.72     10.28 o 
  -6  -1   5      124.53      123.27      5.72 o 
  -5  -1   5      529.31      562.25     25.73 o 
  -4  -1   5      100.10      100.36      3.03 o 
  -3  -1   5      768.55      784.03     11.80 o 
  -2  -1   5     2366.73     2448.33     34.52 o 
  -1  -1   5      263.36      228.29      5.57 o 
   0  -1   5      423.10      384.35      7.62 o 
   1  -1   5     2089.08     1995.48     37.68 o 
   2  -1   5      861.58      724.22     14.57 o 
   3  -1   5      125.36      129.66      5.33 o 
   4  -1   5     1870.39     1913.24     53.79 o 
   5  -1   5      220.73      223.73     13.15 o 
   6  -1   5      100.86      110.49     10.58 o 
   7  -1   5       69.81       76.48     10.37 o 
  -7   0   5       55.93       49.03      3.75 o 
  -6   0   5      125.07      117.79      5.55 o 
  -5   0   5      336.25      360.52     24.31 o 
  -4   0   5       11.36        9.52      1.61 o 
  -3   0   5      354.32      360.51      6.41 o 
  -2   0   5     1180.75     1264.49     22.16 o 
  -1   0   5     1622.08     1671.67     32.01 o 
   0   0   5      169.64      152.15      7.30 o 
   1   0   5     5441.67     5629.32    119.67 o 
   2   0   5       79.49       71.73      3.24 o 
   3   0   5      174.97      171.93      5.50 o 
   4   0   5      663.67      662.64     15.41 o 
   5   0   5      521.42      522.17     20.50 o 
   6   0   5      143.71      148.58     10.67 o 
   7   0   5       31.75       17.90      9.37 o 
  -7   1   5       63.04       55.93      5.17 o 
  -6   1   5       33.76       32.11      4.23 o 
  -5   1   5       83.94       87.52      4.58 o 
  -4   1   5      396.98      405.37     11.97 o 
  -3   1   5       98.73      103.59      4.51 o 
  -2   1   5      427.00      434.39     10.87 o 
  -1   1   5     1797.57     1896.98     36.61 o 
   0   1   5      420.21      416.86      8.92 o 
   1   1   5      855.94      838.09     31.08 o 
   2   1   5      878.92      853.03     17.35 o 
   3   1   5      430.78      411.43      9.14 o 
   4   1   5      243.66      262.45      8.54 o 
   5   1   5      967.47     1007.08     43.23 o 
   6   1   5        1.39        3.87      3.23 o 
   7   1   5       14.65        0.24      3.90 o 
  -6   2   5       53.48       38.51      9.89 o 
  -5   2   5      119.01      120.13      8.86 o 
  -4   2   5      400.27      451.34     36.67 o 
  -3   2   5       98.88      109.02      3.67 o 
  -2   2   5     1082.42     1098.94     17.48 o 
  -1   2   5     2447.04     2479.16     78.93 o 
   0   2   5      648.21      641.14     14.29 o 
   1   2   5      781.83      802.24     15.25 o 
   2   2   5     2438.41     2548.57     49.15 o 
   3   2   5       60.52       62.86      5.47 o 
   4   2   5       65.01       75.99      3.46 o 
   5   2   5      495.16      489.03     12.72 o 
   6   2   5      107.24       91.70      5.53 o 
   7   2   5       15.68       16.69      4.81 o 
  -6   3   5       45.17       48.73      7.86 o 
  -5   3   5       17.13       23.19      5.80 o 
  -4   3   5      217.61      250.39     22.84 o 
  -3   3   5      383.31      385.89     16.07 o 
  -2   3   5       89.32       96.02      2.84 o 
  -1   3   5      125.01      143.34      9.49 o 
   0   3   5      689.20      740.39     16.71 o 
   1   3   5      105.39      101.61      3.87 o 
   2   3   5      203.85      200.98      7.33 o 
   3   3   5      139.97      135.89      6.38 o 
   4   3   5      309.67      307.62      9.07 o 
   5   3   5      324.38      307.02      9.93 o 
   6   3   5      341.63      337.70     23.72 o 
  -6   4   5       81.70       81.71     10.49 o 
  -5   4   5       58.18       45.86     12.49 o 
  -4   4   5      122.12      115.39     14.93 o 
  -3   4   5      341.22      349.83     13.02 o 
  -2   4   5       96.05       84.16      6.33 o 
  -1   4   5      327.74      311.25     10.48 o 
   0   4   5      651.90      659.60     16.33 o 
   1   4   5      185.30      186.35      8.00 o 
   2   4   5      631.18      651.04     21.95 o 
   3   4   5      538.92      551.79     11.83 o 
   4   4   5       13.40       15.68      1.75 o 
   5   4   5      207.22      225.69     10.70 o 
   6   4   5      233.43      240.91      8.88 o 
  -6   5   5       29.13       24.95      6.09 o 
  -5   5   5        1.72        5.41      7.92 o 
  -4   5   5       19.69       19.17      6.14 o 
  -3   5   5      264.47      245.83     20.31 o 
  -2   5   5      221.81      222.88      8.95 o 
  -1   5   5      510.73      508.12     13.88 o 
   0   5   5      721.82      760.37     17.64 o 
   1   5   5      851.40      870.98     19.15 o 
   2   5   5      433.65      460.11     14.69 o 
   3   5   5      370.75      393.87      9.33 o 
   4   5   5      164.49      181.05      5.26 o 
   5   5   5      182.58      189.43     10.84 o 
   6   5   5      123.23       91.51     12.18 o 
  -5   6   5       54.73       52.06     15.57 o 
  -4   6   5       68.80       73.97     10.07 o 
  -3   6   5      290.80      280.81     23.31 o 
  -2   6   5      369.69      360.04     14.63 o 
  -1   6   5      126.63      128.50      7.86 o 
   0   6   5      166.04      165.48      7.93 o 
   1   6   5      264.62      269.82      9.28 o 
   2   6   5       57.51       65.15      3.45 o 
   3   6   5       76.43       91.61      6.70 o 
   4   6   5       62.54       74.79      3.54 o 
   5   6   5       57.56       63.45     10.31 o 
  -4   7   5       20.66       18.08     12.27 o 
  -3   7   5      136.41      122.92     19.14 o 
  -2   7   5      203.26      190.53     16.58 o 
  -1   7   5      164.16      158.71      5.28 o 
   0   7   5      389.61      390.87      9.97 o 
   1   7   5      279.90      281.68      7.19 o 
   2   7   5      142.96      140.49      5.05 o 
   3   7   5      247.12      256.75      8.28 o 
   4   7   5      239.33      228.29      6.37 o 
  -4   8   5        8.20       11.34      7.65 o 
  -3   8   5       41.21       43.29      9.34 o 
  -2   8   5      148.05      150.91     12.88 o 
  -1   8   5       69.03       67.09      5.01 o 
   0   8   5       71.14       74.15      5.70 o 
   1   8   5      162.45      171.36      8.84 o 
   2   8   5      185.07      200.94      9.73 o 
   3   8   5       70.34       75.55      4.72 o 
   4   8   5       77.16       74.55     10.94 o 
  -3   9   5       34.53       38.66     10.07 o 
  -2   9   5      150.73      141.93     21.01 o 
  -1   9   5      122.52      137.76     12.03 o 
   0   9   5      167.18      163.65      8.19 o 
   1   9   5      192.93      182.41      9.98 o 
   2   9   5       76.08       79.56      6.59 o 
   4   9   5       83.35       89.96     12.97 o 
  -1  10   5       64.36       58.95      9.70 o 
   0  10   5       19.53       14.95      3.59 o 
   1  10   5       51.48       48.90      6.27 o 
   2  10   5       57.12       64.25      5.52 o 
  -3  -8   6       93.92       92.91      8.88 o 
  -2  -8   6       68.19       73.37     14.33 o 
  -1  -8   6      153.07      158.30     10.51 o 
   0  -8   6      110.93       97.89      8.11 o 
   1  -8   6       93.44       92.41      5.95 o 
   2  -8   6       94.59       77.10     46.90 o 
  -4  -7   6      117.62      115.60     11.79 o 
  -3  -7   6      131.00      123.78     11.32 o 
  -2  -7   6       87.71      106.24      4.56 o 
  -1  -7   6       97.35       96.50      5.46 o 
   0  -7   6      139.14      128.09      6.33 o 
   1  -7   6       91.99       89.28      6.71 o 
   2  -7   6       75.05       76.22      6.96 o 
   3  -7   6      155.12      149.61     15.72 o 
  -5  -6   6       62.84        0.00      3.60 o 
  -4  -6   6      103.97      103.91      9.21 o 
  -3  -6   6      188.66      190.62      8.23 o 
  -2  -6   6      276.37      279.09      7.67 o 
  -1  -6   6      384.64      385.19     11.94 o 
   0  -6   6      543.84      557.95     14.56 o 
   1  -6   6      317.32      323.09      9.76 o 
   2  -6   6      355.71      361.84     11.99 o 
   3  -6   6      340.40      354.54     10.02 o 
   4  -6   6      131.00      128.33     15.39 o 
  -5  -5   6       57.03       57.13     38.38 o 
  -4  -5   6      223.85      235.78     12.37 o 
  -3  -5   6      542.38      498.77     18.75 o 
  -2  -5   6      295.58      308.18      6.78 o 
  -1  -5   6      223.20      226.24      8.04 o 
   0  -5   6      651.25      669.13     27.70 o 
   1  -5   6      237.99      232.85      8.06 o 
   2  -5   6       64.85       66.30      4.36 o 
   3  -5   6      144.54      151.61      7.86 o 
   4  -5   6      305.92      334.12     13.41 o 
   5  -5   6      132.30      134.77     15.84 o 
  -6  -4   6       57.83       75.70     13.63 o 
  -5  -4   6      144.38      144.90     10.30 o 
  -4  -4   6      311.77      298.05     11.21 o 
  -3  -4   6      240.85      247.07      6.03 o 
  -2  -4   6      282.67      291.38      6.29 o 
  -1  -4   6      344.36      355.86      7.57 o 
   0  -4   6      451.21      459.03      8.96 o 
   1  -4   6      399.24      395.89      9.01 o 
   2  -4   6      263.32      261.74      6.71 o 
   3  -4   6      488.34      512.38     15.51 o 
   4  -4   6      366.65      366.78     20.98 o 
   5  -4   6       57.39       56.86     10.70 o 
  -6  -3   6       12.23       -0.45      4.17 o 
  -5  -3   6      173.52      173.55      5.44 o 
  -4  -3   6      188.36      199.21      4.02 o 
  -3  -3   6      350.86      354.30      6.72 o 
  -2  -3   6      588.38      602.42      9.21 o 
  -1  -3   6      230.56      232.77      5.55 o 
   0  -3   6      578.01      549.44      9.78 o 
   1  -3   6     1321.82     1332.64     22.43 o 
   2  -3   6      177.26      177.76      7.09 o 
   3  -3   6      167.96      178.85      9.25 o 
   4  -3   6      451.83      464.52     29.93 o 
   5  -3   6      271.40      274.10     26.03 o 
   6  -3   6       50.53       41.05      9.98 o 
  -6  -2   6        4.78        0.03      2.75 o 
  -5  -2   6       99.96      109.73      5.08 o 
  -4  -2   6      164.68      170.70      4.39 o 
  -3  -2   6      646.69      666.50     11.27 o 
  -2  -2   6      264.11      263.16      5.89 o 
  -1  -2   6      594.43      557.67     10.33 o 
   0  -2   6      539.21      488.14      9.00 o 
   1  -2   6     1243.08     1209.66     24.25 o 
   2  -2   6      627.36      579.52     13.67 o 
   3  -2   6      381.19      358.33     12.38 o 
   4  -2   6      441.38      472.92     25.94 o 
   5  -2   6      152.32      159.95     12.85 o 
   6  -2   6        7.41        9.76      6.17 o 
  -6  -1   6      102.03      101.61      5.59 o 
  -5  -1   6       12.25       15.74      2.55 o 
  -4  -1   6      801.55      808.96     14.03 o 
  -3  -1   6      577.13      626.10     10.41 o 
  -2  -1   6      248.44      238.41      5.54 o 
  -1  -1   6      812.08      795.08     12.91 o 
   0  -1   6      302.74      286.40      6.79 o 
   1  -1   6      384.99      349.13      8.86 o 
   2  -1   6      134.37      112.20      4.67 o 
   3  -1   6       46.56       44.48      3.85 o 
   4  -1   6       60.34       73.10      5.91 o 
   5  -1   6      177.26      174.46     12.24 o 
   6  -1   6       44.79       47.07      8.16 o 
  -6   0   6       34.52       31.67      3.77 o 
  -5   0   6       23.80       32.30      2.94 o 
  -4   0   6      490.52      499.34     10.09 o 
  -3   0   6      274.65      257.99      6.46 o 
  -2   0   6     1178.78     1234.98     24.38 o 
  -1   0   6      107.69       71.41      3.13 o 
   0   0   6      286.84      286.03      8.10 o 
   1   0   6      100.20       78.70      3.54 o 
   2   0   6     1608.88     1684.86     33.25 o 
   3   0   6      428.28      406.15     10.11 o 
   4   0   6      434.56      430.56     15.30 o 
   5   0   6      388.80      431.43     23.53 o 
   6   0   6       87.77       82.65      8.77 o 
   7   0   6       19.65       17.53      6.02 o 
  -6   1   6       36.65       17.35      7.01 o 
  -5   1   6       67.76       71.68      5.18 o 
  -4   1   6        7.34        9.45      2.03 o 
  -3   1   6      769.56      739.91     14.19 o 
  -2   1   6       22.66       28.64      2.32 o 
  -1   1   6       22.24       39.16      3.10 o 
   0   1   6     1178.16     1170.65     48.53 o 
   1   1   6      667.50      640.69     24.24 o 
   2   1   6      353.82      308.55      8.63 o 
   3   1   6      267.19      263.53      7.24 o 
   4   1   6      611.72      594.18     16.41 o 
   5   1   6       41.73       47.87      3.97 o 
   6   1   6       58.58       67.81      7.23 o 
   7   1   6       20.39       -0.06      2.24 o 
  -6   2   6       56.97       48.16      6.83 o 
  -5   2   6       55.56       54.96     10.49 o 
  -4   2   6      136.64      155.39      5.90 o 
  -3   2   6     1267.15     1249.20     22.78 o 
  -2   2   6      903.35      927.39     18.91 o 
  -1   2   6     3197.98     3228.42     69.02 o 
   0   2   6      534.72      552.10     15.38 o 
   1   2   6      728.93      772.21     26.78 o 
   2   2   6      198.21      199.25      7.38 o 
   3   2   6     1013.78     1004.12     22.69 o 
   4   2   6      101.30      104.28      4.39 o 
   5   2   6       93.40       94.38      5.30 o 
   6   2   6       80.37       89.18     10.61 o 
   7   2   6       10.98       10.31      7.01 o 
  -6   3   6       84.98       93.44     10.10 o 
  -5   3   6       54.05       57.89      7.65 o 
  -4   3   6      268.19      272.27     10.32 o 
  -3   3   6      228.75      235.78      7.00 o 
  -2   3   6      493.79      469.65     13.42 o 
  -1   3   6       61.58       66.28      4.81 o 
   0   3   6      101.10       77.17      4.33 o 
   1   3   6      881.62      898.62     18.38 o 
   2   3   6      275.99      244.08      6.89 o 
   3   3   6      277.02      273.14     11.65 o 
   4   3   6      430.52      417.53     25.32 o 
   5   3   6      576.67      568.38     21.89 o 
   6   3   6       21.03       25.57      4.53 o 
   7   3   6       72.61       72.82     10.61 o 
  -6   4   6       75.77       82.47     10.94 o 
  -5   4   6       85.14       86.52     15.15 o 
  -4   4   6      196.03      227.14     15.10 o 
  -3   4   6      289.39      300.81      6.39 o 
  -2   4   6      841.62      819.81     22.85 o 
  -1   4   6      384.73      383.40     11.26 o 
   0   4   6     1014.31     1024.65     22.84 o 
   1   4   6      294.41      279.75     11.56 o 
   2   4   6      405.06      403.39     24.26 o 
   3   4   6      234.76      234.23      7.33 o 
   4   4   6      571.13      558.69     14.69 o 
   5   4   6       97.91      111.55      5.10 o 
   6   4   6       49.71       52.04      4.46 o 
  -5   5   6       37.70       40.84      8.65 o 
  -4   5   6       90.98       97.55     10.52 o 
  -3   5   6      316.48      317.11     11.59 o 
  -2   5   6      218.82      221.65      9.68 o 
  -1   5   6      380.31      383.91     11.99 o 
   0   5   6      841.64      878.84     21.05 o 
   1   5   6      549.59      576.50     14.26 o 
   2   5   6      750.28      809.66     21.13 o 
   3   5   6      448.59      442.41     11.28 o 
   4   5   6      441.25      471.23     15.33 o 
   5   5   6      193.69      206.36      7.35 o 
   6   5   6      118.68      125.03     20.07 o 
  -5   6   6       54.30       66.78     11.37 o 
  -4   6   6       89.96       87.55     11.09 o 
  -3   6   6      327.91      323.86     26.12 o 
  -2   6   6      361.27      357.65     13.50 o 
  -1   6   6      415.57      432.80     15.34 o 
   0   6   6      249.52      239.25      8.94 o 
   1   6   6      400.58      409.83     12.97 o 
   2   6   6      184.43      191.74      7.44 o 
   3   6   6       88.78      104.33      5.05 o 
   4   6   6       79.37       94.58      4.48 o 
   5   6   6      157.31      147.41      6.86 o 
   6   6   6       37.61       35.79     10.19 o 
  -4   7   6       82.23       70.04     11.43 o 
  -3   7   6      191.10      181.83     22.40 o 
  -2   7   6      174.66      174.33      4.39 o 
  -1   7   6      109.79      107.52      4.35 o 
   0   7   6      201.87      205.11      8.66 o 
   1   7   6      324.89      327.33     10.46 o 
   2   7   6       75.42       76.72      4.36 o 
   3   7   6      188.98      186.67      8.09 o 
   4   7   6      231.03      211.47      6.57 o 
   5   7   6      129.46      116.78     14.09 o 
  -4   8   6       24.31       26.42     14.72 o 
  -3   8   6       52.08       42.02     14.69 o 
  -2   8   6      138.59      123.64     12.36 o 
  -1   8   6       93.16       93.25      5.94 o 
   0   8   6       75.68       75.83      4.32 o 
   1   8   6      112.58      108.80      4.97 o 
   2   8   6      203.46      199.58      7.28 o 
   3   8   6      135.69      130.32      4.71 o 
   4   8   6       71.59       69.98     11.55 o 
  -2   9   6       82.45       77.33     11.61 o 
  -1   9   6       58.25       58.43      9.07 o 
   0   9   6       93.11       84.86      5.59 o 
   1   9   6      137.64      129.41      7.09 o 
   2   9   6       88.33       88.99      7.20 o 
   3   9   6       32.22       30.38      3.80 o 
   4   9   6       79.55       87.58     12.85 o 
  -1  10   6       61.40       47.95      9.46 o 
   0  10   6       35.34       25.30      4.79 o 
   1  10   6       24.10       21.65      4.25 o 
   2  10   6       40.14       29.94      5.84 o 
  -2  -8   7       30.75       36.34      8.28 o 
  -1  -8   7       92.18       77.25     14.63 o 
   0  -8   7      185.56      192.04      9.93 o 
   1  -8   7       32.78       31.06      4.41 o 
  -3  -7   7      149.74      160.25     14.30 o 
  -2  -7   7       16.05       22.94      3.09 o 
  -1  -7   7      148.90      148.27      6.99 o 
   0  -7   7      177.27      161.20      7.41 o 
   1  -7   7      101.44      106.08      6.12 o 
   2  -7   7      117.86      127.12      6.98 o 
   3  -7   7      224.46      236.04     20.07 o 
  -4  -6   7       81.49       92.48     12.74 o 
  -3  -6   7      103.58       95.49     22.78 o 
  -2  -6   7      108.08      104.86      6.46 o 
  -1  -6   7      140.85      141.70      7.74 o 
   0  -6   7      200.28      202.95      7.77 o 
   1  -6   7      259.38      265.24     10.75 o 
   2  -6   7      116.06      120.16      5.80 o 
   3  -6   7      180.61      198.04      9.38 o 
   4  -6   7       74.69       66.05     12.58 o 
  -5  -5   7       77.89       87.91      9.25 o 
  -4  -5   7      145.28      151.38     12.45 o 
  -3  -5   7      397.89      382.74      9.92 o 
  -2  -5   7      392.37      411.67      9.00 o 
  -1  -5   7      115.87      121.49      6.15 o 
   0  -5   7      522.44      515.68     22.71 o 
   1  -5   7      557.75      557.95     12.99 o 
   2  -5   7       99.89      101.49      5.76 o 
   3  -5   7      158.60      172.43      7.66 o 
   4  -5   7      174.97      204.82     24.50 o 
  -5  -4   7      185.42      187.23     21.61 o 
  -4  -4   7      161.43      168.04      5.72 o 
  -3  -4   7       84.00       84.86      3.00 o 
  -2  -4   7      184.27      192.21      4.70 o 
  -1  -4   7      186.33      193.90      6.33 o 
   0  -4   7      218.55      221.48      6.54 o 
   1  -4   7       64.41       74.33      4.07 o 
   2  -4   7      140.21      143.93      5.14 o 
   3  -4   7      195.97      237.92     10.06 o 
   4  -4   7      112.40      133.04     13.42 o 
   5  -4   7       28.42       24.73      8.71 o 
  -6  -3   7       99.90       83.77     12.94 o 
  -5  -3   7      209.68      220.63     14.42 o 
  -4  -3   7      172.93      180.18      5.82 o 
  -3  -3   7      291.90      286.56      6.53 o 
  -2  -3   7      456.22      461.04      8.62 o 
  -1  -3   7      219.93      206.98      6.02 o 
   0  -3   7      116.89      111.22      3.96 o 
   1  -3   7      426.77      404.57      8.61 o 
   2  -3   7      574.25      565.54     14.96 o 
   3  -3   7      105.36      109.35     10.34 o 
   4  -3   7      282.97      300.43     22.96 o 
   5  -3   7      102.33      102.27     12.12 o 
   6  -3   7        0.57        0.57      4.29 o 
  -6  -2   7        5.06       -2.36      4.84 o 
  -5  -2   7      122.38      122.74      4.74 o 
  -4  -2   7      212.93      226.49      5.03 o 
  -3  -2   7       35.63       36.38      2.39 o 
  -2  -2   7      136.15      138.40      4.41 o 
  -1  -2   7     1024.39     1026.18     17.88 o 
   0  -2   7      918.05      926.29     15.73 o 
   1  -2   7     1023.50     1014.46     21.70 o 
   2  -2   7      420.71      404.62     12.50 o 
   3  -2   7      440.29      422.57     12.52 o 
   4  -2   7      333.13      359.71     15.40 o 
   5  -2   7       39.12       41.99      8.31 o 
   6  -2   7       17.88       15.60      7.01 o 
  -6  -1   7        3.06        2.51      2.34 o 
  -5  -1   7      482.73      504.40     23.07 o 
  -4  -1   7      527.22      557.79     11.76 o 
  -3  -1   7      311.31      329.88      7.66 o 
  -2  -1   7      819.89      834.74     18.39 o 
  -1  -1   7      753.51      768.70     13.78 o 
   0  -1   7      222.34      240.64      9.63 o 
   1  -1   7      146.14      144.08      5.34 o 
   2  -1   7       72.19       74.17      4.51 o 
   3  -1   7      211.59      209.02      7.64 o 
   4  -1   7       81.89      103.58      9.90 o 
   5  -1   7      119.91      127.35      8.72 o 
   6  -1   7       28.82       31.17      7.44 o 
  -6   0   7       30.83       33.89      5.26 o 
  -5   0   7      261.36      272.97     11.35 o 
  -4   0   7      487.33      504.02     11.60 o 
  -3   0   7      326.10      336.64      8.33 o 
  -2   0   7       39.33       27.69      2.68 o 
  -1   0   7     1221.35     1337.01     42.67 o 
   0   0   7     1484.62     1397.79     51.03 o 
   1   0   7      959.80      900.49     19.88 o 
   2   0   7     1369.58     1355.19     28.12 o 
   3   0   7      595.98      589.34     15.71 o 
   4   0   7      370.11      366.46     14.25 o 
   5   0   7      296.35      314.48     20.22 o 
   6   0   7       60.98       55.50     12.24 o 
  -6   1   7       35.99       35.10      9.22 o 
  -5   1   7        5.76        9.02      3.29 o 
  -4   1   7     1167.96     1186.88     31.02 o 
  -3   1   7      283.45      291.77      7.92 o 
  -2   1   7       18.41       17.68      2.19 o 
  -1   1   7      988.34     1049.34     23.28 o 
   0   1   7      946.13     1014.80     40.51 o 
   1   1   7      476.49      478.44     10.95 o 
   2   1   7      511.42      478.85     11.26 o 
   3   1   7      420.16      392.93     11.59 o 
   4   1   7      442.45      438.12     17.59 o 
   5   1   7      280.70      289.76     19.83 o 
   6   1   7       95.31       96.31     12.97 o 
  -6   2   7        8.05        0.03      2.18 o 
  -5   2   7       80.23       97.71      9.92 o 
  -4   2   7      883.38      921.52     33.83 o 
  -3   2   7      421.75      456.21     10.53 o 
  -2   2   7      460.31      461.05     13.97 o 
  -1   2   7      846.57      803.83     18.63 o 
   0   2   7     3197.09     3518.39     83.33 o 
   1   2   7      982.51      944.74     26.72 o 
   2   2   7     1700.56     1696.45     48.40 o 
   3   2   7      986.59      977.97     36.29 o 
   4   2   7      209.66      202.36      9.29 o 
   5   2   7       50.40       61.86      4.67 o 
   6   2   7      109.71      121.06      6.22 o 
  -6   3   7       62.38       63.82      8.77 o 
  -5   3   7       73.14       77.11      4.64 o 
  -4   3   7      130.34      134.81      7.56 o 
  -3   3   7     1873.97     1825.90     41.87 o 
  -2   3   7      168.86      168.84      9.02 o 
  -1   3   7      139.70      127.53      6.52 o 
   0   3   7     2090.86     2109.11     45.64 o 
   1   3   7      705.69      723.32     22.94 o 
   2   3   7      232.98      219.00      7.93 o 
   3   3   7      425.36      419.43     14.57 o 
   4   3   7      371.03      336.21     19.98 o 
   5   3   7      158.64      149.17      6.86 o 
   6   3   7      196.17      191.99     11.64 o 
  -6   4   7       84.01       84.07     17.02 o 
  -5   4   7       37.12       30.08     12.03 o 
  -4   4   7      217.25      229.86      7.58 o 
  -3   4   7      965.90      964.39     19.96 o 
  -2   4   7       53.27       55.50      5.58 o 
  -1   4   7      257.69      275.74     10.02 o 
   0   4   7      589.07      577.94     16.57 o 
   1   4   7      858.72      884.98     20.36 o 
   2   4   7      181.65      189.26      7.47 o 
   3   4   7     1029.02     1005.02     23.14 o 
   4   4   7      318.89      322.81      8.47 o 
   5   4   7       69.16       82.58      4.23 o 
   6   4   7       66.90       76.88      4.34 o 
  -5   5   7       35.65       24.70      7.71 o 
  -4   5   7       80.54       70.50      9.92 o 
  -3   5   7      151.78      152.86      4.44 o 
  -2   5   7      591.96      612.74     18.75 o 
  -1   5   7       39.89       33.68      5.51 o 
   0   5   7      403.08      406.78     12.61 o 
   1   5   7     1255.38     1312.67     39.44 o 
   2   5   7      316.36      317.05      9.27 o 
   3   5   7      323.91      335.29     11.70 o 
   4   5   7      371.29      387.17     10.83 o 
   5   5   7      122.87      138.89      6.10 o 
   6   5   7       16.70       17.11      7.56 o 
  -5   6   7       47.10       43.62     10.25 o 
  -4   6   7       41.71       37.55      8.86 o 
  -3   6   7      167.51      167.89      3.83 o 
  -2   6   7      588.65      596.05     19.38 o 
  -1   6   7       50.15       41.69      5.21 o 
   0   6   7      377.74      369.80     13.80 o 
   1   6   7      455.91      470.33     15.46 o 
   2   6   7      260.68      259.38      9.79 o 
   3   6   7       83.63       90.99      5.61 o 
   4   6   7      281.82      279.61      7.96 o 
   5   6   7       33.04       43.88      3.09 o 
   6   6   7       17.75       -0.79      7.38 o 
  -4   7   7       52.09       46.40     10.34 o 
  -3   7   7      114.15      104.84     12.36 o 
  -2   7   7       90.07      105.51      5.81 o 
  -1   7   7       69.01       68.06      6.39 o 
   0   7   7       52.51       47.24      5.10 o 
   1   7   7      151.70      148.30      7.18 o 
   2   7   7      142.06      143.05      7.30 o 
   3   7   7       25.65       25.52      3.61 o 
   4   7   7      160.18      166.36      8.39 o 
   5   7   7       75.83       -0.60      7.10 o 
  -3   8   7       27.02       17.75     12.49 o 
  -2   8   7       64.69       64.72     10.07 o 
  -1   8   7      161.30      160.91      6.07 o 
   0   8   7       14.57       11.52      2.85 o 
   1   8   7      147.52      154.12      6.14 o 
   2   8   7      199.27      191.55      9.04 o 
   3   8   7      111.97       95.91      5.52 o 
   4   8   7       60.93       62.97     11.15 o 
  -2   9   7       32.60       32.26      9.04 o 
  -1   9   7       25.53       20.47      7.13 o 
   0   9   7       31.14       28.24      3.99 o 
   1   9   7      114.17      107.47      6.33 o 
   2   9   7       83.78       82.08      5.03 o 
   3   9   7       40.04       42.80      3.67 o 
   0  10   7       58.19       55.13      5.49 o 
   1  10   7       15.51       14.43      3.95 o 
  -3  -7   8       23.04       24.21      8.13 o 
  -2  -7   8      153.69      144.50     11.62 o 
  -1  -7   8       92.15       84.97      5.82 o 
   0  -7   8      170.09      172.79      8.16 o 
   1  -7   8       76.61       87.09      6.02 o 
   2  -7   8      135.76      143.82     10.70 o 
  -4  -6   8       40.72       43.89     10.07 o 
  -3  -6   8       59.03       66.75      9.67 o 
  -2  -6   8       20.26       20.40      3.13 o 
  -1  -6   8      160.24      153.38      8.75 o 
   0  -6   8      162.19      150.53      7.17 o 
   1  -6   8       45.59       47.68      4.48 o 
   2  -6   8      120.76      115.03     12.03 o 
   3  -6   8      106.87      113.84     11.82 o 
  -5  -5   8       89.62       83.89     14.59 o 
  -4  -5   8       95.40      102.15     11.88 o 
  -3  -5   8      195.55      185.26      6.98 o 
  -2  -5   8      214.13      211.41      5.71 o 
  -1  -5   8      649.56      659.25     16.65 o 
   0  -5   8      384.91      400.62     19.62 o 
   1  -5   8      489.53      510.29     21.56 o 
   2  -5   8      140.65      149.47      7.89 o 
   3  -5   8      100.90      103.76      5.97 o 
   4  -5   8       12.98        6.66      3.64 o 
  -5  -4   8      168.00      156.55     37.21 o 
  -4  -4   8      173.46      179.43     10.47 o 
  -3  -4   8       79.30       81.89      3.07 o 
  -2  -4   8      143.57      140.05      5.60 o 
  -1  -4   8      147.92      140.73      5.00 o 
   0  -4   8      267.78      259.13      6.90 o 
   1  -4   8      141.16      145.46      5.70 o 
   2  -4   8       42.28       59.12      4.10 o 
   3  -4   8      259.36      291.87     14.59 o 
   4  -4   8      166.10      159.46     14.66 o 
   5  -4   8       78.57       75.42     12.64 o 
  -6  -3   8       95.04      102.69     14.27 o 
  -5  -3   8      223.94      234.65     24.55 o 
  -4  -3   8      175.26      180.08      5.10 o 
  -3  -3   8      149.85      158.19      5.14 o 
  -2  -3   8      448.82      433.08      9.42 o 
  -1  -3   8      353.39      337.37      7.55 o 
   0  -3   8      573.60      544.56     10.93 o 
   1  -3   8      608.50      578.66     11.84 o 
   2  -3   8      462.00      449.73     15.02 o 
   3  -3   8      106.60      113.86      9.16 o 
   4  -3   8       91.94      102.30     10.19 o 
   5  -3   8       36.49       26.94      8.04 o 
  -6  -2   8       36.43       48.73      9.89 o 
  -5  -2   8      135.81      137.09      6.73 o 
  -4  -2   8      225.05      243.56      7.27 o 
  -3  -2   8       81.10       91.16      4.22 o 
  -2  -2   8      330.02      336.30      8.03 o 
  -1  -2   8      667.84      670.58     13.35 o 
   0  -2   8      714.84      712.52     13.34 o 
   1  -2   8      669.88      667.78     19.69 o 
   2  -2   8      741.10      740.24     18.22 o 
   3  -2   8      435.26      467.17     21.18 o 
   4  -2   8      472.74      479.91     39.75 o 
   5  -2   8      214.44      234.33     22.66 o 
   6  -2   8      108.41      107.14     12.70 o 
  -6  -1   8       69.57       77.59      7.27 o 
  -5  -1   8      189.76      206.88      7.04 o 
  -4  -1   8      380.04      395.74      9.73 o 
  -3  -1   8      312.10      330.66      7.91 o 
  -2  -1   8      472.92      482.08     14.68 o 
  -1  -1   8     1378.91     1360.23     23.63 o 
   0  -1   8      819.10      774.51     22.73 o 
   1  -1   8      744.78      683.61     20.30 o 
   2  -1   8     1044.62      986.70     22.43 o 
   3  -1   8      203.38      191.44      7.79 o 
   4  -1   8       76.04       84.18      7.81 o 
   5  -1   8       68.68       70.12      7.40 o 
   6  -1   8       61.45       59.16      9.13 o 
  -6   0   8       69.38       67.71     10.28 o 
  -5   0   8      226.56      216.15      6.91 o 
  -4   0   8      414.06      426.22     10.06 o 
  -3   0   8      300.54      309.68      8.45 o 
  -2   0   8      361.50      366.84     11.20 o 
  -1   0   8     1799.68     1802.43     38.60 o 
   0   0   8      719.32      710.44     23.52 o 
   1   0   8      293.27      268.54     16.02 o 
   2   0   8      599.25      573.59     14.07 o 
   3   0   8      763.34      751.57     18.25 o 
   4   0   8      246.59      241.64      8.83 o 
   5   0   8      242.02      245.98     20.30 o 
   6   0   8      208.65      198.94     13.85 o 
  -6   1   8       83.48       81.08      8.43 o 
  -5   1   8      263.96      262.86      8.14 o 
  -4   1   8      159.18      158.24      6.54 o 
  -3   1   8      285.56      291.20      7.71 o 
  -2   1   8      259.87      267.73     11.13 o 
  -1   1   8      395.72      423.20     11.48 o 
   0   1   8     1229.07     1254.83     42.58 o 
   1   1   8      760.23      750.21     25.11 o 
   2   1   8      746.68      738.52     25.33 o 
   3   1   8     1045.23     1031.01     39.98 o 
   4   1   8      300.11      308.78     10.77 o 
   5   1   8      228.08      234.32     24.17 o 
   6   1   8      130.13      134.18     22.34 o 
  -6   2   8       69.75       62.27      8.46 o 
  -5   2   8       99.76      103.39      5.36 o 
  -4   2   8      162.34      172.68      7.02 o 
  -3   2   8      183.49      196.71      7.80 o 
  -2   2   8      106.73      104.24      4.37 o 
  -1   2   8     1378.12     1438.55     32.65 o 
   0   2   8     2261.79     2313.49     56.55 o 
   1   2   8      309.73      307.27     13.42 o 
   2   2   8      418.83      396.34     20.28 o 
   3   2   8      806.78      784.90     41.40 o 
   4   2   8      270.38      256.40      8.28 o 
   5   2   8       37.24       42.07      6.11 o 
   6   2   8       92.82      107.18      9.14 o 
  -6   3   8       44.50        0.15      3.11 o 
  -5   3   8      124.93      131.69     14.39 o 
  -4   3   8      512.54      505.12     16.50 o 
  -3   3   8      110.04      109.46      4.85 o 
  -2   3   8      478.87      487.06     21.09 o 
  -1   3   8      645.55      684.06     18.14 o 
   0   3   8      573.40      573.29     15.34 o 
   1   3   8      537.89      570.48     27.98 o 
   2   3   8      267.12      278.47      8.61 o 
   3   3   8      197.02      179.76      7.72 o 
   4   3   8      211.38      225.04      7.40 o 
   5   3   8      111.68      115.48      5.59 o 
   6   3   8       98.18       94.46      5.55 o 
  -5   4   8      132.23      127.72     18.44 o 
  -4   4   8      146.88      148.91      8.24 o 
  -3   4   8       27.77       38.85      2.78 o 
  -2   4   8       55.35       71.64      7.54 o 
  -1   4   8       73.84       74.78      5.92 o 
   0   4   8      952.24      963.10     37.70 o 
   1   4   8      297.97      316.29     10.08 o 
   2   4   8       71.64       81.46      5.80 o 
   3   4   8      262.34      273.91      9.64 o 
   4   4   8      404.10      424.42     12.83 o 
   5   4   8       71.91       81.22      4.58 o 
   6   4   8       76.55       85.41      5.35 o 
  -5   5   8       64.02       71.07     11.03 o 
  -4   5   8       70.95       74.27      4.13 o 
  -3   5   8      281.54      257.83      6.91 o 
  -2   5   8        0.47        1.29      2.70 o 
  -1   5   8      177.62      176.41      8.92 o 
   0   5   8      442.59      449.57     14.14 o 
   1   5   8      211.59      218.02      9.99 o 
   2   5   8      153.45      157.83      7.99 o 
   3   5   8      195.24      189.94      7.99 o 
   4   5   8      116.84      130.27      6.69 o 
   5   5   8       53.58       61.45      4.70 o 
   6   5   8       59.85       58.32      4.23 o 
  -5   6   8       11.44        2.48      5.56 o 
  -4   6   8       82.27       75.42     11.34 o 
  -3   6   8       74.94       72.68      3.72 o 
  -2   6   8       14.65       18.12      5.83 o 
  -1   6   8      241.60      267.42     11.37 o 
   0   6   8      273.78      274.66     11.00 o 
   1   6   8      542.53      536.28     17.31 o 
   2   6   8      134.86      145.44      6.72 o 
   3   6   8      162.24      172.14      8.22 o 
   4   6   8       94.37      106.70      5.93 o 
   5   6   8       76.79       84.07      5.59 o 
  -4   7   8       74.37       75.00     12.61 o 
  -3   7   8       57.97       58.40     10.67 o 
  -2   7   8      136.16      136.98     11.20 o 
  -1   7   8        1.10        3.39      4.13 o 
   0   7   8      122.68      123.41      7.90 o 
   1   7   8      184.72      187.74      8.55 o 
   2   7   8       11.46       12.09      3.04 o 
   3   7   8       13.72       16.33      5.49 o 
   4   7   8       71.26       82.90      5.78 o 
   5   7   8       42.05       -0.12      3.69 o 
  -3   8   8       38.55       38.91     10.07 o 
  -2   8   8       49.12       40.24      8.52 o 
  -1   8   8       22.84       20.20      8.23 o 
   0   8   8      168.04      176.95     11.23 o 
   1   8   8       81.32       83.10      7.68 o 
   2   8   8      137.28      140.02      8.63 o 
   3   8   8       83.41       90.12      6.83 o 
   4   8   8       88.33       76.29      5.42 o 
  -2   9   8       14.74       24.49      8.65 o 
  -1   9   8       35.94       17.71     11.52 o 
   0   9   8       21.15       20.64      3.61 o 
   1   9   8      113.71      119.21      7.79 o 
   2   9   8      105.83      111.97      7.60 o 
   3   9   8       12.39       14.40      3.63 o 
  -2  -7   9       98.38       97.58     17.26 o 
  -1  -7   9      127.64      119.94      7.14 o 
   0  -7   9       70.05       62.60      5.83 o 
   1  -7   9      121.02      108.74      8.70 o 
  -3  -6   9       13.94       14.39     10.58 o 
  -2  -6   9      303.69      278.40     10.38 o 
  -1  -6   9       74.49       70.38      6.11 o 
   0  -6   9       50.34       48.58      3.91 o 
   1  -6   9      166.18      165.74      8.39 o 
   2  -6   9       93.03       94.93      6.24 o 
   3  -6   9       47.66       46.86      5.93 o 
  -4  -5   9       13.93       15.54      7.29 o 
  -3  -5   9       79.52       80.22      3.52 o 
  -2  -5   9      691.10      661.71     20.08 o 
  -1  -5   9      201.96      201.52      7.99 o 
   0  -5   9      283.23      295.16      9.91 o 
   1  -5   9      288.98      319.24     14.95 o 
   2  -5   9      380.49      385.75     26.35 o 
   3  -5   9       85.47       87.62     13.33 o 
   4  -5   9      200.75      241.78     33.18 o 
  -5  -4   9      143.11      150.55     15.69 o 
  -4  -4   9      120.55      126.76     12.94 o 
  -3  -4   9      138.36      145.30      5.65 o 
  -2  -4   9      169.74      155.95      5.37 o 
  -1  -4   9      942.47      899.95     17.59 o 
   0  -4   9      161.94      154.91      5.53 o 
   1  -4   9      110.12      111.73      6.21 o 
   2  -4   9      313.63      311.10     10.42 o 
   3  -4   9      114.40      119.06      8.13 o 
   4  -4   9      110.05       51.35     49.86 o 
  -5  -3   9      169.29      166.30     14.87 o 
  -4  -3   9      149.02      164.40      5.74 o 
  -3  -3   9       29.10       31.50      2.56 o 
  -2  -3   9      424.63      416.84      9.70 o 
  -1  -3   9     1245.75     1237.57     22.94 o 
   0  -3   9        7.76        6.05      2.50 o 
   1  -3   9      234.56      227.56      7.47 o 
   2  -3   9      442.13      453.17     22.60 o 
   3  -3   9      337.81      317.55     27.96 o 
   4  -3   9       79.46       79.34      8.58 o 
   5  -3   9      382.67      381.35     22.94 o 
  -5  -2   9       97.09      100.89      4.39 o 
  -4  -2   9      156.06      163.79      6.92 o 
  -3  -2   9      107.96      116.48      4.77 o 
  -2  -2   9      223.10      216.80      6.07 o 
  -1  -2   9      482.09      476.13     11.17 o 
   0  -2   9     1231.59     1222.25     23.62 o 
   1  -2   9      286.77      280.61     15.48 o 
   2  -2   9      466.35      485.00     15.18 o 
   3  -2   9      655.25      592.54     26.71 o 
   4  -2   9      195.87      196.37     21.15 o 
   5  -2   9      173.62      192.76     31.08 o 
  -6  -1   9       55.47       60.01     15.21 o 
  -5  -1   9       55.28       59.78      4.88 o 
  -4  -1   9      183.10      185.65      6.15 o 
  -3  -1   9      175.50      192.39      6.02 o 
  -2  -1   9      301.04      297.65     13.12 o 
  -1  -1   9     1534.21     1494.34     28.13 o 
   0  -1   9     1514.71     1449.30     33.98 o 
   1  -1   9       38.36       34.24      3.90 o 
   2  -1   9      506.73      489.96     17.96 o 
   3  -1   9      408.07      400.89     13.72 o 
   4  -1   9      133.28      124.74     11.94 o 
   5  -1   9       79.24       82.41      7.41 o 
   6  -1   9      273.33      260.52     17.78 o 
  -6   0   9       81.61       78.26      9.16 o 
  -5   0   9      145.40      150.48      7.64 o 
  -4   0   9      267.78      269.98      8.50 o 
  -3   0   9      167.25      165.48      5.79 o 
  -2   0   9      280.93      275.47      7.42 o 
  -1   0   9      357.20      334.34     39.16 o 
   0   0   9      365.05      375.21     17.64 o 
   1   0   9      195.29      177.44     10.01 o 
   2   0   9      163.41      161.16      8.04 o 
   3   0   9      296.75      305.19     11.51 o 
   4   0   9      204.96      181.53      9.69 o 
   5   0   9       83.20       76.58     10.04 o 
   6   0   9      143.91      177.00     25.68 o 
  -6   1   9       59.71       63.72      5.81 o 
  -5   1   9       71.33       73.43      5.92 o 
  -4   1   9       59.99       58.11      4.09 o 
  -3   1   9      211.23      215.65      8.32 o 
  -2   1   9      231.90      227.89     11.21 o 
  -1   1   9      438.37      441.82     14.38 o 
   0   1   9      981.73      980.11     50.61 o 
   1   1   9      606.28      602.15     33.68 o 
   2   1   9      150.93      150.23      6.62 o 
   3   1   9      393.38      388.22     19.26 o 
   4   1   9      294.14      274.61     13.04 o 
   5   1   9      129.93      126.98     14.27 o 
   6   1   9      124.41      123.63     16.37 o 
  -6   2   9       35.17       30.05     19.03 o 
  -5   2   9       46.42       46.89      4.83 o 
  -4   2   9       55.20       55.79      4.04 o 
  -3   2   9      120.56      127.93      5.60 o 
  -2   2   9       29.55       39.47      3.37 o 
  -1   2   9      309.65      306.78     10.79 o 
   0   2   9      326.14      346.98     14.36 o 
   1   2   9      141.43      137.48      6.76 o 
   2   2   9      135.77      127.69      8.09 o 
   3   2   9      491.71      475.76     39.12 o 
   4   2   9      189.81      199.40     10.78 o 
   5   2   9       54.84       61.18      5.88 o 
   6   2   9       69.13       83.59      8.63 o 
  -5   3   9       74.38       85.80      5.09 o 
  -4   3   9       19.29       23.36      3.77 o 
  -3   3   9      190.61      177.70      7.77 o 
  -2   3   9      581.14      579.32     23.47 o 
  -1   3   9      448.37      441.36     16.04 o 
   0   3   9      474.32      477.24     15.77 o 
   1   3   9      465.45      495.11     21.58 o 
   2   3   9      226.24      241.02     12.14 o 
   3   3   9       88.54       81.10      6.02 o 
   4   3   9       59.46       64.46      4.61 o 
   5   3   9       62.39       63.64      5.52 o 
   6   3   9       42.21       32.16      6.53 o 
  -5   4   9       45.33       54.93      9.73 o 
  -4   4   9       38.82       20.48     15.83 o 
  -3   4   9       68.11       69.35      5.20 o 
  -2   4   9      153.30      156.56     10.07 o 
  -1   4   9      102.67      103.51      7.46 o 
   0   4   9      209.27      205.44     10.89 o 
   1   4   9       96.15       94.60      9.37 o 
   2   4   9       36.92       43.40      4.59 o 
   3   4   9      167.00      174.76     12.61 o 
   4   4   9      359.08      356.78     10.97 o 
   5   4   9       97.26       99.90      5.54 o 
   6   4   9       56.53       63.49      5.00 o 
  -5   5   9      102.69       98.58     12.94 o 
  -4   5   9       52.20       34.07     27.25 o 
  -3   5   9        0.28        0.14      1.36 o 
  -2   5   9      278.40      281.87     12.53 o 
  -1   5   9      247.56      257.47     11.53 o 
   0   5   9      117.33      110.77      7.24 o 
   1   5   9      163.12      156.45      7.83 o 
   2   5   9      196.70      199.32      8.21 o 
   3   5   9      123.29      120.03      7.94 o 
   4   5   9       99.84      118.23      7.25 o 
   5   5   9       65.54       77.00      5.70 o 
   6   5   9       43.26       47.73      5.74 o 
  -4   6   9       16.58        2.72      4.07 o 
  -3   6   9        9.40        6.96      3.05 o 
  -2   6   9      148.23      151.90     10.06 o 
  -1   6   9      301.04      318.28     15.16 o 
   0   6   9      263.82      274.35     15.93 o 
   1   6   9      198.20      218.13      9.57 o 
   2   6   9      213.70      213.14      8.86 o 
   3   6   9      122.34      140.17      6.85 o 
   4   6   9      154.15      162.12      7.05 o 
   5   6   9       98.96      106.51      6.51 o 
  -4   7   9       67.42       -0.03      5.35 o 
  -3   7   9       58.20       57.35      8.26 o 
  -2   7   9       23.19       29.79      7.71 o 
  -1   7   9      324.01      325.04     16.99 o 
   0   7   9      112.89      115.28      8.13 o 
   1   7   9       56.40       61.66      6.96 o 
   2   7   9       63.31       69.06      6.73 o 
   3   7   9       41.19       55.20      4.95 o 
   4   7   9       33.37       42.29      4.75 o 
  -3   8   9       11.48        9.55      7.41 o 
  -2   8   9       13.10       13.91      6.92 o 
  -1   8   9      174.23      179.07     11.43 o 
   0   8   9      111.69      121.04     10.73 o 
   1   8   9       52.38       51.02      5.84 o 
   2   8   9       45.90       49.32      6.04 o 
   3   8   9      125.19      124.68     15.52 o 
   4   8   9       49.06       52.35      4.75 o 
  -2   9   9       29.13       24.18     14.33 o 
  -1   9   9       25.71       27.67      6.62 o 
   0   9   9      119.43      116.65      7.94 o 
   1   9   9       48.45       50.93      6.28 o 
   2   9   9       53.73       61.56      5.24 o 
   3   9   9       52.56       56.80      5.79 o 
  -3  -6  10      171.45      163.18     15.72 o 
  -2  -6  10       89.41      100.70      6.56 o 
  -1  -6  10       83.81       81.85      7.09 o 
   0  -6  10       86.25       91.00      9.86 o 
   1  -6  10      142.98      148.08     10.72 o 
   2  -6  10      128.12      137.03     18.58 o 
  -4  -5  10       41.36       41.78     10.13 o 
  -3  -5  10      107.52      103.83      6.52 o 
  -2  -5  10      175.15      163.57      6.96 o 
  -1  -5  10      203.19      212.29     10.81 o 
   0  -5  10       69.84       75.18      4.62 o 
   1  -5  10      326.95      325.91     16.40 o 
   2  -5  10      240.29      256.57     18.42 o 
   3  -5  10       96.44       99.47      8.63 o 
  -4  -4  10      126.41      136.34     14.42 o 
  -3  -4  10      159.63      157.62      5.88 o 
  -2  -4  10      725.41      694.34     18.20 o 
  -1  -4  10      110.83      112.82      5.45 o 
   0  -4  10      210.02      204.89      7.56 o 
   1  -4  10      294.45      285.02      9.40 o 
   2  -4  10      117.20      122.43      5.88 o 
   3  -4  10       94.76       96.20      5.57 o 
   4  -4  10      119.75      137.22     12.24 o 
  -5  -3  10       99.81      104.72     12.79 o 
  -4  -3  10       21.74       28.21      2.91 o 
  -3  -3  10      129.19      134.51      5.04 o 
  -2  -3  10      359.58      348.88      9.32 o 
  -1  -3  10       48.79       52.65      3.62 o 
   0  -3  10      105.03      107.79      5.34 o 
   1  -3  10       56.30       52.92      3.90 o 
   2  -3  10      637.84      621.48     41.04 o 
   3  -3  10      162.26      173.31     17.16 o 
   4  -3  10       84.43       88.97      9.69 o 
  -5  -2  10       59.51       64.89      6.07 o 
  -4  -2  10       74.09       71.78      4.13 o 
  -3  -2  10      230.50      244.70      7.19 o 
  -2  -2  10      211.21      210.24      7.98 o 
  -1  -2  10      801.88      780.70     15.84 o 
   0  -2  10        0.81        1.09      1.59 o 
   1  -2  10      236.64      221.92      9.93 o 
   2  -2  10      434.43      381.66     12.36 o 
   3  -2  10       53.04       58.83      6.70 o 
   4  -2  10      106.11      106.95     19.62 o 
   5  -2  10      119.25      134.79     25.05 o 
  -5  -1  10       30.35       35.79      4.32 o 
  -4  -1  10       76.01       79.88      4.99 o 
  -3  -1  10       31.23       39.48      6.42 o 
  -2  -1  10      445.45      437.95     12.35 o 
  -1  -1  10      697.17      689.07     14.42 o 
   0  -1  10        5.74        6.31      2.73 o 
   1  -1  10      449.59      419.24     13.47 o 
   2  -1  10      471.94      454.56     26.16 o 
   3  -1  10      707.32      660.17     38.29 o 
   4  -1  10       54.67       61.63     12.23 o 
   5  -1  10       93.41      118.27     12.20 o 
  -5   0  10       39.81       45.33      4.14 o 
  -4   0  10       98.33      105.57      5.28 o 
  -3   0  10      229.50      246.83      8.53 o 
  -2   0  10      389.60      385.53      9.70 o 
  -1   0  10      262.78      267.17      7.80 o 
   0   0  10      527.57      497.42     19.62 o 
   1   0  10       62.71       72.63      6.17 o 
   2   0  10      133.52      128.46      6.74 o 
   3   0  10      217.18      200.67     12.77 o 
   4   0  10        0.49        2.42      3.10 o 
   5   0  10       50.88       51.91      6.20 o 
  -5   1  10       29.94       33.39      5.22 o 
  -4   1  10       78.11       80.17      5.61 o 
  -3   1  10      201.29      202.72      8.34 o 
  -2   1  10      196.76      217.18      8.12 o 
  -1   1  10      485.11      471.97     16.57 o 
   0   1  10      262.40      261.00     16.88 o 
   1   1  10        2.72        1.65      2.21 o 
   2   1  10      682.03      636.25     46.10 o 
   3   1  10      441.69      431.64     33.07 o 
   4   1  10      264.46      244.51     17.73 o 
   5   1  10       68.89       77.91     12.39 o 
   6   1  10      120.10      134.34     15.34 o 
  -5   2  10       60.98       63.98      5.29 o 
  -4   2  10       22.43       23.42      4.03 o 
  -3   2  10       59.20       65.36      4.55 o 
  -2   2  10      195.04      220.20      8.07 o 
  -1   2  10      170.86      166.05      8.27 o 
   0   2  10      316.78      316.74     13.08 o 
   1   2  10      333.57      319.63     12.68 o 
   2   2  10       29.50       24.81      4.79 o 
   3   2  10      412.76      391.74     22.19 o 
   4   2  10      316.42      315.82     23.73 o 
   5   2  10       13.94       17.12      4.34 o 
   6   2  10       70.73       78.37      7.46 o 
  -5   3  10      106.93      112.52      7.33 o 
  -4   3  10       27.89       28.81      4.36 o 
  -3   3  10      208.12      209.83      9.13 o 
  -2   3  10      594.59      579.68     21.16 o 
  -1   3  10      463.29      491.65     16.20 o 
   0   3  10      406.28      402.22     13.37 o 
   1   3  10      332.48      318.64     11.37 o 
   2   3  10       98.44       96.01      6.20 o 
   3   3  10      425.43      405.19     21.86 o 
   4   3  10       94.77       90.30      5.88 o 
   5   3  10       36.43       44.35      4.64 o 
   6   3  10       41.73       46.34      5.16 o 
  -5   4  10       82.36       86.28      9.27 o 
  -4   4  10       77.32       74.30      5.77 o 
  -3   4  10      140.53      124.34      5.48 o 
  -2   4  10      200.15      217.88     11.19 o 
  -1   4  10      239.60      241.00     12.84 o 
   0   4  10      148.31      137.17      8.28 o 
   1   4  10      243.25      253.43     12.14 o 
   2   4  10      132.99      144.60      9.11 o 
   3   4  10      129.61      126.49      8.22 o 
   4   4  10      269.27      263.92      9.96 o 
   5   4  10      156.26      160.38     10.96 o 
  -5   5  10       36.44        0.03      3.26 o 
  -4   5  10       71.14       74.52      4.47 o 
  -3   5  10       64.44       62.23      3.92 o 
  -2   5  10      236.30      244.84     12.53 o 
  -1   5  10      281.31      289.81     12.85 o 
   0   5  10      108.86      112.22      9.26 o 
   1   5  10      170.36      166.66     15.13 o 
   2   5  10      254.88      263.40     11.83 o 
   3   5  10      148.44      151.09      7.53 o 
   4   5  10      195.78      204.18      8.61 o 
   5   5  10       69.69       78.82      6.42 o 
  -4   6  10       51.74       33.06     25.41 o 
  -3   6  10       42.20       34.20     10.24 o 
  -2   6  10      175.13      176.84     16.87 o 
  -1   6  10      187.29      193.79     13.22 o 
   0   6  10      137.37      150.73      9.16 o 
   1   6  10      177.45      171.25     13.15 o 
   2   6  10      243.53      248.12     11.57 o 
   3   6  10      151.12      160.79      9.10 o 
   4   6  10      131.92      131.66      7.13 o 
   5   6  10       82.03       88.23      8.86 o 
  -3   7  10       47.02       45.50      8.02 o 
  -2   7  10      198.23      191.85     14.31 o 
  -1   7  10      180.53      197.30     11.92 o 
   0   7  10      107.17      106.85     10.15 o 
   1   7  10       76.78       79.83      7.02 o 
   2   7  10      136.53      142.36      8.24 o 
   3   7  10       79.21       85.90     16.17 o 
   4   7  10       44.81       49.63      5.03 o 
  -2   8  10       38.43       34.92      8.73 o 
  -1   8  10       97.41       87.42     10.80 o 
   0   8  10       45.27       43.50      8.24 o 
   1   8  10       11.96       14.55      4.48 o 
   2   8  10       51.29       51.27      5.86 o 
   3   8  10       75.25       77.54     10.07 o 
  -1   9  10      109.92      104.83     10.56 o 
   0   9  10       22.65       23.24      6.07 o 
   1   9  10       26.02       27.20      6.97 o 
   2   9  10       71.61       72.28      8.83 o 
  -1  -6  11       73.05       81.75      8.48 o 
   0  -6  11       65.35       66.88      7.08 o 
   1  -6  11      144.40      161.26     11.62 o 
  -3  -5  11       53.11       63.66     11.22 o 
  -2  -5  11       84.97       84.97      4.72 o 
  -1  -5  11       63.56       63.97      5.09 o 
   0  -5  11       41.51       44.19      4.16 o 
   1  -5  11      110.41      113.10      6.10 o 
   2  -5  11      122.27      125.23     10.83 o 
  -4  -4  11      116.01      114.27     14.30 o 
  -3  -4  11      268.13      249.55      8.05 o 
  -2  -4  11       89.16      101.82      4.95 o 
  -1  -4  11      245.05      234.79      7.54 o 
   0  -4  11      249.98      254.24     10.77 o 
   1  -4  11      214.24      206.68      7.58 o 
   2  -4  11      192.08      199.36     13.96 o 
   3  -4  11       84.49       97.02      7.65 o 
  -4  -3  11      176.29      173.57      7.85 o 
  -3  -3  11       83.55       90.11      5.45 o 
  -2  -3  11       51.23       54.93      5.08 o 
  -1  -3  11      208.51      209.21      6.96 o 
   0  -3  11       39.68       39.74      3.71 o 
   1  -3  11       55.27       55.40      5.37 o 
   2  -3  11      145.80      162.74      9.98 o 
   3  -3  11       93.45       98.56     13.95 o 
   4  -3  11       37.31       49.73      8.65 o 
  -5  -2  11       25.40       24.34      4.91 o 
  -4  -2  11      112.80      123.69      6.54 o 
  -3  -2  11      231.23      223.76      7.37 o 
  -2  -2  11      276.36      278.48      8.76 o 
  -1  -2  11        4.66        4.51      2.38 o 
   0  -2  11      304.85      313.72      9.67 o 
   1  -2  11      328.50      323.45     17.28 o 
   2  -2  11      154.85      149.53      7.97 o 
   3  -2  11      147.66      145.37     16.05 o 
   4  -2  11       78.41       75.88      8.19 o 
  -5  -1  11       25.80       29.64      5.45 o 
  -4  -1  11       17.76       21.24      3.88 o 
  -3  -1  11      380.51      382.17     11.23 o 
  -2  -1  11       98.14      108.25      5.77 o 
  -1  -1  11       55.90       59.24      4.53 o 
   0  -1  11      896.11      895.12     27.90 o 
   1  -1  11      232.57      226.25      9.12 o 
   2  -1  11      403.96      390.86     30.50 o 
   3  -1  11      240.63      247.80     31.50 o 
   4  -1  11      110.22      110.88     12.02 o 
   5  -1  11       32.24       31.64      6.02 o 
  -5   0  11       79.71       88.98      7.36 o 
  -4   0  11       83.42       86.70      6.03 o 
  -3   0  11      478.13      482.61     13.20 o 
  -2   0  11      338.78      341.41      9.57 o 
  -1   0  11      294.10      293.83     10.37 o 
   0   0  11        0.88        1.26      2.64 o 
   1   0  11      687.25      661.78     42.10 o 
   2   0  11      243.82      228.16     20.62 o 
   3   0  11       44.33       52.11      5.33 o 
   4   0  11       90.18       87.83     10.13 o 
   5   0  11       56.71       58.40      7.94 o 
  -5   1  11       93.57       97.43      7.58 o 
  -4   1  11       73.89       84.03      5.39 o 
  -3   1  11      142.44      148.51      6.60 o 
  -2   1  11      685.05      664.91     29.66 o 
  -1   1  11       48.63       53.26      5.54 o 
   0   1  11       24.40       23.44      5.32 o 
   1   1  11     1272.35     1205.97     58.39 o 
   2   1  11      238.60      231.94     15.78 o 
   3   1  11      294.18      275.72     23.34 o 
   4   1  11      115.97      113.38     11.67 o 
   5   1  11      128.51      127.75     17.79 o 
  -5   2  11       26.29       21.61      8.72 o 
  -4   2  11       85.43       85.51      5.49 o 
  -3   2  11      205.79      207.85      9.92 o 
  -2   2  11      464.06      459.23     13.94 o 
  -1   2  11       95.86      104.20      7.42 o 
   0   2  11      308.16      301.66     11.58 o 
   1   2  11      136.22      136.08      7.81 o 
   2   2  11      769.29      746.18     42.16 o 
   3   2  11      279.98      278.51     12.86 o 
   4   2  11      135.36      128.67     11.61 o 
   5   2  11      155.40      147.66     12.68 o 
  -5   3  11       31.42       33.37     10.98 o 
  -4   3  11       85.99       92.90      6.05 o 
  -3   3  11       94.20       90.72      5.71 o 
  -2   3  11      315.26      286.38     18.54 o 
  -1   3  11      544.16      543.04     20.39 o 
   0   3  11       68.44       76.87      6.57 o 
   1   3  11      210.18      191.61      9.60 o 
   2   3  11     1304.80     1303.41     61.93 o 
   3   3  11      136.56      133.96     11.59 o 
   4   3  11       81.97       82.76      6.19 o 
   5   3  11       50.57       67.59     11.96 o 
  -5   4  11       69.56       69.78      9.22 o 
  -4   4  11       55.18       56.88      4.98 o 
  -3   4  11      191.01      170.08     12.01 o 
  -2   4  11      411.55      402.21     19.10 o 
  -1   4  11      266.04      272.30     15.02 o 
   0   4  11       71.06       75.83      9.72 o 
   1   4  11      326.36      344.83     13.68 o 
   2   4  11      163.12      158.77      8.39 o 
   3   4  11      174.41      174.80      8.64 o 
   4   4  11       99.80      105.23      7.01 o 
   5   4  11       67.22       62.68      6.41 o 
  -4   5  11       26.87       20.42      8.83 o 
  -3   5  11       77.53       72.92      7.30 o 
  -2   5  11       92.04       97.59      8.96 o 
  -1   5  11      152.20      145.73     11.48 o 
   0   5  11       90.68       93.70      7.89 o 
   1   5  11       61.65       59.05      6.21 o 
   2   5  11      201.19      203.03     11.07 o 
   3   5  11      480.29      507.47     18.01 o 
   4   5  11       42.55       43.08      5.10 o 
   5   5  11       63.99       74.69      7.05 o 
  -4   6  11       35.68       19.16     18.77 o 
  -3   6  11       37.36       28.12      9.48 o 
  -2   6  11       77.49       74.20     10.64 o 
  -1   6  11      145.91      143.37     10.37 o 
   0   6  11       59.19       59.93      7.03 o 
   1   6  11       77.44       72.19      6.96 o 
   2   6  11      233.04      230.84     10.77 o 
   3   6  11      113.01      111.45      8.10 o 
   4   6  11       43.71       42.52      5.82 o 
  -3   7  11       27.42       16.90     14.71 o 
  -2   7  11       81.32       91.19     10.02 o 
  -1   7  11      100.64      108.52      9.77 o 
   0   7  11       81.68       74.78      7.88 o 
   1   7  11       80.03       84.45      7.52 o 
   2   7  11      124.49      122.97     10.47 o 
   3   7  11       93.37       92.71      7.35 o 
   4   7  11       65.54       68.44      6.98 o 
  -2   8  11       30.64       30.19      7.68 o 
  -1   8  11       20.68       23.61      6.65 o 
   0   8  11       32.80       32.50      6.45 o 
   1   8  11       13.24       12.96      5.73 o 
   2   8  11       21.96       15.30      5.44 o 
   3   8  11       55.35       66.10      8.44 o 
   0   9  11       22.35       23.60      7.48 o 
   1   9  11       22.76       23.50      5.86 o 
  -2  -5  12       30.14       26.98      3.82 o 
  -1  -5  12       48.82       51.04      5.98 o 
   0  -5  12       80.56       81.44      8.59 o 
   1  -5  12      118.70      126.64      8.80 o 
  -3  -4  12      119.06      118.68      7.17 o 
  -2  -4  12       87.40       77.17      4.94 o 
  -1  -4  12      193.71      188.04      9.26 o 
   0  -4  12      238.87      232.22     13.92 o 
   1  -4  12      208.58      202.12     14.76 o 
   2  -4  12      158.13      164.66     12.86 o 
   3  -4  12       47.74       60.83      7.08 o 
  -4  -3  12      115.01      117.81      8.02 o 
  -3  -3  12      140.54      140.81      6.26 o 
  -2  -3  12       79.41       80.88      5.42 o 
  -1  -3  12      119.36      127.22      5.88 o 
   0  -3  12      134.81      133.21      6.76 o 
   1  -3  12      122.47      122.90      7.08 o 
   2  -3  12      117.15      127.92     14.03 o 
   3  -3  12      153.95      169.71     19.45 o 
  -4  -2  12       88.03       83.60      6.28 o 
  -3  -2  12      172.07      175.85      8.12 o 
  -2  -2  12       74.24       86.09      5.50 o 
  -1  -2  12      128.34      124.89      5.93 o 
   0  -2  12      278.96      274.37      8.78 o 
   1  -2  12      291.50      279.10     23.53 o 
   2  -2  12      205.50      186.50     18.76 o 
   3  -2  12      107.32      107.35     12.74 o 
   4  -2  12       59.29       71.48     14.95 o 
  -4  -1  12      149.24      141.15      6.88 o 
  -3  -1  12      118.54      133.16      6.42 o 
  -2  -1  12      109.52      120.43      7.58 o 
  -1  -1  12      223.17      226.62      8.75 o 
   0  -1  12      317.95      328.41     15.58 o 
   1  -1  12      321.00      322.64     22.58 o 
   2  -1  12      219.98      212.81     17.44 o 
   3  -1  12      255.65      249.39     19.80 o 
   4  -1  12      217.15      213.45     35.19 o 
  -5   0  12       31.02       36.31      5.08 o 
  -4   0  12       88.78       90.23      8.93 o 
  -3   0  12      203.58      202.38      8.05 o 
  -2   0  12      279.48      285.79      9.27 o 
  -1   0  12       90.00       93.88      5.48 o 
   0   0  12      792.87      771.99     21.78 o 
   1   0  12      537.51      522.13     21.61 o 
   2   0  12      207.53      200.15     17.44 o 
   3   0  12      160.11      158.35     13.95 o 
   4   0  12       91.62       92.79      7.60 o 
   5   0  12       57.41       69.24     17.55 o 
  -5   1  12       83.14       84.12      7.24 o 
  -4   1  12       58.07       65.45      5.81 o 
  -3   1  12      373.14      337.69     11.79 o 
  -2   1  12       84.61       99.69      7.46 o 
  -1   1  12       78.71       86.43      8.31 o 
   0   1  12      417.69      419.37     22.91 o 
   1   1  12      161.95      158.06     12.58 o 
   2   1  12      139.06      132.77      7.87 o 
   3   1  12       69.80       64.49      5.97 o 
   4   1  12      169.57      152.46     16.05 o 
   5   1  12      110.08      123.33     12.09 o 
  -5   2  12       96.05       93.34      8.07 o 
  -4   2  12       35.94       32.74      4.27 o 
  -3   2  12      175.65      172.61      9.39 o 
  -2   2  12      111.20      119.95      6.80 o 
  -1   2  12      108.08      115.41      8.09 o 
   0   2  12       96.56       99.18      9.45 o 
   1   2  12     1206.63     1211.95     61.46 o 
   2   2  12      188.66      198.15     10.82 o 
   3   2  12       91.55       93.55      9.87 o 
   4   2  12      240.68      236.79     21.93 o 
   5   2  12      123.01      132.16     13.45 o 
  -4   3  12       33.48       34.71     11.83 o 
  -3   3  12       31.98       29.56     11.62 o 
  -2   3  12      261.18      244.10     11.57 o 
  -1   3  12       25.25       33.15      5.72 o 
   0   3  12      120.97      121.27      8.32 o 
   1   3  12      671.85      686.85     51.45 o 
   2   3  12      104.54      102.83      7.38 o 
   3   3  12      100.47      103.37      7.32 o 
   4   3  12       51.04       58.76      6.03 o 
   5   3  12      101.55      104.88      8.81 o 
  -4   4  12      112.28      114.42      6.67 o 
  -3   4  12       82.35       60.62     17.98 o 
  -2   4  12      232.32      229.03     21.83 o 
  -1   4  12       54.58       61.28      7.36 o 
   0   4  12      113.76      112.01      9.83 o 
   1   4  12      192.54      189.59     10.09 o 
   2   4  12      451.86      430.19     28.73 o 
   3   4  12        0.77        0.12      1.83 o 
   4   4  12       15.64       12.96      9.37 o 
   5   4  12      115.51      119.66      8.17 o 
  -4   5  12       61.75       53.28     13.81 o 
  -3   5  12       18.41        4.68      5.86 o 
  -2   5  12       32.95       19.47     17.53 o 
  -1   5  12      100.53       96.63      8.83 o 
   0   5  12        6.18        9.33      4.97 o 
   1   5  12       91.42       87.11     11.87 o 
   2   5  12      333.13      350.37     19.26 o 
   3   5  12       15.30        8.68      6.58 o 
   4   5  12       61.37       68.36      7.87 o 
  -3   6  12       52.64       42.37     13.37 o 
  -2   6  12       28.56       23.53      6.61 o 
  -1   6  12       57.97       63.16      8.23 o 
   0   6  12       14.34       15.75      5.21 o 
   1   6  12      107.44      112.43      8.82 o 
   2   6  12      133.41      130.44     10.79 o 
   3   6  12       82.49       83.69      8.98 o 
   4   6  12        0.63        1.71      3.04 o 
  -2   7  12       17.18       19.42      6.76 o 
  -1   7  12       61.39       69.45     28.45 o 
   0   7  12       78.34       78.42      8.77 o 
   1   7  12       56.49       54.37      7.10 o 
   2   7  12      117.81      109.79     10.18 o 
   3   7  12      120.75      122.81      9.08 o 
  -1   8  12       21.99       17.98      8.08 o 
   0   8  12       34.13       34.70      8.75 o 
   1   8  12       19.36       20.22      5.58 o 
   2   8  12       39.31       38.82      6.46 o 
  -2  -4  13       90.97       90.01      6.35 o 
  -1  -4  13       99.61       99.07      6.65 o 
   0  -4  13      180.06      174.00     14.17 o 
   1  -4  13      216.38      229.46      9.98 o 
   2  -4  13       57.85       55.86      8.03 o 
  -3  -3  13      134.03      129.75      7.81 o 
  -2  -3  13       71.99       75.18      6.12 o 
  -1  -3  13      192.70      177.85      7.54 o 
   0  -3  13      398.95      385.90     18.35 o 
   1  -3  13      128.35      128.95      8.95 o 
   2  -3  13       29.19       24.44      4.10 o 
   3  -3  13       92.00       84.34     16.99 o 
  -3  -2  13      114.55      105.31      6.24 o 
  -2  -2  13       39.18       39.75      5.22 o 
  -1  -2  13      126.40      127.25      8.16 o 
   0  -2  13      125.72      125.15      7.28 o 
   1  -2  13      157.73      164.57     15.02 o 
   2  -2  13      149.51      140.43     14.68 o 
   3  -2  13       66.58       67.90     11.53 o 
  -4  -1  13       57.65       55.71      5.32 o 
  -3  -1  13      121.14      118.74      6.68 o 
  -2  -1  13       72.35       76.83      5.39 o 
  -1  -1  13       70.12       75.27      5.32 o 
   0  -1  13      328.06      334.64     13.94 o 
   1  -1  13      430.72      412.30     18.23 o 
   2  -1  13       45.84       38.12      6.45 o 
   3  -1  13       89.24       77.13      7.14 o 
   4  -1  13      141.39      128.01     19.01 o 
  -4   0  13       36.79       35.84      5.29 o 
  -3   0  13       93.94       98.17      6.30 o 
  -2   0  13      200.05      202.48     11.28 o 
  -1   0  13      139.81      144.39      7.80 o 
   0   0  13      330.67      328.20     12.99 o 
   1   0  13      271.82      276.45     18.71 o 
   2   0  13      132.45      130.93      8.42 o 
   3   0  13      110.50       98.52      7.49 o 
   4   0  13       85.97       91.18     13.29 o 
  -4   1  13       81.93       73.22      6.00 o 
  -3   1  13       59.20       62.39      5.44 o 
  -2   1  13      142.43      150.73      7.42 o 
  -1   1  13       68.16       71.95      7.15 o 
   0   1  13       57.80       56.05      7.72 o 
   1   1  13      163.25      161.72     11.70 o 
   2   1  13       78.10       76.15     10.13 o 
   3   1  13        5.53        6.52      3.56 o 
   4   1  13       72.60       73.18      8.83 o 
  -4   2  13       44.09       47.87      6.27 o 
  -3   2  13       43.12       33.67     14.25 o 
  -2   2  13      102.94      103.82      8.28 o 
  -1   2  13      106.38      105.99      8.41 o 
   0   2  13      184.58      189.72     18.55 o 
   1   2  13      180.26      182.33      9.97 o 
   2   2  13      114.99      106.11      7.92 o 
   3   2  13       54.50       56.79      6.21 o 
   4   2  13      124.78      123.22     12.18 o 
  -4   3  13       21.86       23.13      5.20 o 
  -3   3  13       44.84       45.95      4.89 o 
  -2   3  13        4.42        5.88      3.06 o 
  -1   3  13      149.36      152.50     10.34 o 
   0   3  13      117.16      121.55      8.99 o 
   1   3  13       53.54       59.62      9.34 o 
   2   3  13      122.65      134.32      8.59 o 
   3   3  13       72.05       82.59      7.32 o 
   4   3  13       64.07       54.43     33.15 o 
  -4   4  13       13.10        7.85      4.18 o 
  -3   4  13       75.41       70.34      5.57 o 
  -2   4  13       64.30       62.55      9.48 o 
  -1   4  13      156.80      160.50     10.95 o 
   0   4  13      120.91      119.18     10.89 o 
   1   4  13      261.76      249.04     12.23 o 
   2   4  13       30.64       38.56      7.11 o 
   3   4  13       19.75       12.60     10.72 o 
   4   4  13       23.43       21.96     16.34 o 
  -3   5  13       38.66       29.56     10.55 o 
  -2   5  13       42.71       27.78     21.63 o 
  -1   5  13       14.00       13.68      5.49 o 
   0   5  13      160.32      152.70     12.85 o 
   1   5  13       75.36       77.92      9.27 o 
   2   5  13        5.80        7.38      5.38 o 
   3   5  13       65.33       66.01     23.62 o 
   4   5  13       62.66       74.10      9.09 o 
  -3   6  13       10.50        2.48      3.34 o 
  -2   6  13       40.35       15.59     20.57 o 
  -1   6  13       26.56       24.42      6.68 o 
   0   6  13      102.60      103.34      9.54 o 
   1   6  13       69.87       66.49      9.54 o 
   2   6  13      119.86      119.26      9.26 o 
   3   6  13        8.62       13.13      4.74 o 
  -2   7  13       30.50       22.25     11.82 o 
  -1   7  13       44.76       41.43      9.89 o 
   0   7  13       55.98       45.23      9.69 o 
   1   7  13      132.26      128.37     10.53 o 
   2   7  13       62.05       59.41      9.34 o 
   3   7  13        9.00        7.00      6.90 o 
   0   8  13       40.45       41.53      9.39 o 
   1   8  13       75.46       78.01     14.25 o 
  -2  -3  14      126.02      133.09      7.11 o 
  -1  -3  14      140.76      133.01      7.28 o 
   0  -3  14      220.41      212.44     12.39 o 
   1  -3  14       21.14        9.78      4.96 o 
  -3  -2  14       38.82       39.47      5.75 o 
  -2  -2  14      112.48      115.18      7.38 o 
  -1  -2  14       28.54       22.74      8.78 o 
   0  -2  14       73.02       68.37      5.66 o 
   1  -2  14      125.97      130.40      7.19 o 
   2  -2  14        7.65        6.41      3.81 o 
  -3  -1  14       70.51       70.65      6.38 o 
  -2  -1  14       64.59       72.81      6.56 o 
  -1  -1  14       94.48       95.94      6.96 o 
   0  -1  14      174.75      177.23      8.11 o 
   1  -1  14       75.56       81.06     11.77 o 
   2  -1  14        1.21        1.21      4.40 o 
   3  -1  14       94.03       92.53     15.57 o 
  -3   0  14       30.78       32.05      4.80 o 
  -2   0  14       45.89       54.17      5.38 o 
  -1   0  14      238.05      244.53     10.54 o 
   0   0  14       79.09       74.84      7.42 o 
   1   0  14      150.32      143.75     10.46 o 
   2   0  14      146.56      136.86     17.85 o 
   3   0  14       53.81       46.57     10.25 o 
  -3   1  14       52.23       50.28      5.83 o 
  -2   1  14      104.27      112.68      7.08 o 
  -1   1  14      119.83      126.66      9.15 o 
   0   1  14      114.33      119.47     10.11 o 
   1   1  14      113.88      115.97      8.65 o 
   2   1  14        3.96        4.12      4.13 o 
   3   1  14        5.65        4.15      3.46 o 
   4   1  14       91.93       86.71     21.28 o 
  -3   2  14       46.87       53.67      5.58 o 
  -2   2  14       66.01       63.70      6.21 o 
  -1   2  14       47.13       59.04      9.11 o 
   0   2  14      134.99      143.76     11.30 o 
   1   2  14       56.80       54.58      6.72 o 
   2   2  14       86.10       82.91      9.15 o 
   3   2  14       84.07       81.20      7.71 o 
   4   2  14       89.54       77.57     12.91 o 
  -3   3  14       33.90       40.77      7.53 o 
  -2   3  14       48.20       45.42      5.56 o 
  -1   3  14      106.14      105.32     11.49 o 
   0   3  14      137.14      141.57     12.09 o 
   1   3  14       95.67       99.38      8.55 o 
   2   3  14      113.26      118.01     14.45 o 
   3   3  14       62.40       65.01      7.39 o 
   4   3  14       84.81      102.83      8.59 o 
  -3   4  14       53.94       54.06      5.66 o 
  -2   4  14       74.30       71.46      6.12 o 
  -1   4  14      142.29      131.97     11.10 o 
   0   4  14      102.83      109.32     11.15 o 
   1   4  14       89.98       96.60     12.23 o 
   2   4  14      105.98       98.13      8.41 o 
   3   4  14       57.64       43.72     21.80 o 
   4   4  14       45.58       36.47     25.26 o 
  -3   5  14       83.53       72.92     19.88 o 
  -2   5  14       28.79       20.62     10.82 o 
  -1   5  14      116.75       96.74     10.13 o 
   0   5  14       95.79       99.92     11.50 o 
   1   5  14       44.66       36.55     10.54 o 
   2   5  14       29.49       25.60      6.93 o 
   3   5  14       66.31       78.40      8.26 o 
  -2   6  14       22.99       24.28      7.63 o 
  -1   6  14       55.08       42.34     15.95 o 
   0   6  14       77.99       79.42     11.37 o 
   1   6  14       48.53       47.52      7.46 o 
   2   6  14       28.08       33.76      8.03 o 
   3   6  14      110.53      107.11      9.52 o 
  -1   7  14       17.80       15.21      9.10 o 
   0   7  14      107.72      110.32     11.31 o 
   1   7  14       41.14       37.12      9.23 o 
  -1  -2  15       66.98       61.03     17.75 o 
   0  -2  15       71.29       72.43      6.33 o 
   1  -2  15        0.61       -0.22      2.25 o 
  -2  -1  15       73.30       82.46      7.23 o 
  -1  -1  15       25.42       22.75      5.03 o 
   0  -1  15       77.78       72.68      7.13 o 
   1  -1  15       50.44       46.62      6.72 o 
   2  -1  15      160.36      150.88     24.99 o 
  -2   0  15      105.62      102.08      8.36 o 
  -1   0  15       79.07       81.60      8.27 o 
   0   0  15      117.68      124.90     11.61 o 
   1   0  15      116.68      103.47     10.79 o 
   2   0  15       40.76       34.63      6.08 o 
   3   0  15      203.42      210.01     41.97 o 
  -3   1  15       79.00       87.21      7.17 o 
  -2   1  15      115.22      115.98      8.69 o 
  -1   1  15      157.60      161.14      8.70 o 
   0   1  15       67.88       69.60      7.99 o 
   1   1  15       78.06       78.74     12.82 o 
   2   1  15       81.43       90.53     15.83 o 
   3   1  15      157.50      159.20     39.21 o 
  -3   2  15       24.61       11.02      7.06 o 
  -2   2  15       61.55       63.94      6.82 o 
  -1   2  15      164.42      152.58     11.21 o 
   0   2  15       23.90       24.41      6.03 o 
   1   2  15       70.02       64.72     12.04 o 
   2   2  15       93.61       89.80     10.10 o 
   3   2  15       62.77       62.89      7.74 o 
  -2   3  15       59.19       52.54     18.66 o 
  -1   3  15      119.51      114.36     10.34 o 
   0   3  15      124.47      137.41     12.45 o 
   1   3  15       61.29       51.26     11.32 o 
   2   3  15       85.67       84.21     10.08 o 
   3   3  15      150.63      158.68     13.83 o 
  -2   4  15       30.81       12.07      7.09 o 
  -1   4  15       81.52       90.48     11.97 o 
   0   4  15      143.03      131.57     16.38 o 
   1   4  15       29.32       29.00      7.66 o 
   2   4  15      112.34      100.73     38.36 o 
   3   4  15      103.47      120.96     10.33 o 
  -2   5  15       33.60       16.21      9.73 o 
  -1   5  15       60.39       57.08      9.10 o 
   0   5  15       98.90       90.59     11.74 o 
   1   5  15       41.29       37.46      8.56 o 
   2   5  15       24.53       21.26      7.70 o 
  -1   6  15       25.13       20.47      9.76 o 
   0   6  15       33.96       34.46      7.78 o 
   1   6  15       30.17       28.93      8.61 o 
  -1   0  16      112.48      118.65      8.34 o 
   0   0  16       84.45       87.09      8.10 o 
   1   0  16       25.09       24.13      6.34 o 
  -1   1  16      102.74      101.78      8.60 o 
   0   1  16      151.20      148.09     10.88 o 
   1   1  16       64.01       69.99      8.99 o 
   2   1  16      245.37      243.80     38.74 o 
  -1   2  16       51.94       47.95      6.21 o 
   0   2  16       67.67       69.72      8.67 o 
   1   2  16       22.60       23.59      6.40 o 
   2   2  16       30.63       28.05      6.70 o 
  -1   3  16       46.02       37.72      7.75 o 
   0   3  16       61.78       56.51      8.36 o 
   1   3  16       75.67       70.30      8.55 o 
   2   3  16       67.62       65.99      8.99 o 
  -1   4  16       29.29       22.99      7.08 o 
   0   4  16       35.11       33.16      7.52 o 
   1   4  16       56.57       58.46     10.25 o 
                                                 
